# Supplementary material for: Defining diurnal fluctuations in mouse choroid plexus and CSF at high molecular, spatial, and temporal resolution
Source: Nat Commun. 2023 Jun 22;14:3720. doi: 10.1038/s41467-023-39326-3 (PMC10287727; doi:10.1038/s41467-023-39326-3)
Supplement: Supplementary file 3 — Source Data [file 41467_2023_39326_MOESM3_ESM.xlsx]

## Sheet: Figure 1 a-b
Each gel image was directly exported from Biorad Chemidoc Imager
Different exposure times of the same blots were used to best visualize each protein. The bands are only labeled and highlighted on the blots that are used for figures.
Dotted lines mark separation of the same blot. Solid lines mark different blots that were imaged together.
Black rectangles mark areas presented in the figures
Some blots containn unpublished data that are not related to the manuscript. These data are not labeled.
1a and 1b Western pS6:S6		* All loaded samples were normalized based on total protein.
		* blots were physically cut before they were probed to enable quantification of multiple proteins from the same sample.
Blots quantification (raw intensity reading from ImageJ). Blots images are attached on the right. They are not all included in the figures)
20210105			Area	mean	Min	Max	x	y	intDen	RawIntDen					to:avgAM (ps6:vinc)
	ps6-AM-LV ChP	1	2236	68.139	5	211	173	499.5	152358	152358	A	0.63204		LV	0.826477
	ps6-PM-LV ChP	2	2236	89.237	11	255	232	498.5	199535	199535	P	0.768132	1.21532	LV	1.00444
	* gaps are from quantificaiton of 4V ChP which is not included in this publication
	* gaps are from quantificaiton of 4V ChP which is not included in this publication
	ps6-AM-LV ChP	5	2236	79.605	0	255	643	495.5	177997	177997	A	0.762434		LV	0.996984
	ps6-PM-LV ChP	6	2236	104.227	1	255	700	494.5	233051	233051	P	0.897441	1.17707	LV	1.17352
	* gaps are from quantificaiton of 4V ChP which is not included in this publication
	* gaps are from quantificaiton of 4V ChP which is not included in this publication
	s6-AM-LV ChP	9	2236	107.808	10	255	174	617.5	241058	241058
	s6-PM-LV ChP	10	2236	116.174	11	255	225	617.5	259765	259765
	* gaps are from quantificaiton of 4V ChP which is not included in this publication
	* gaps are from quantificaiton of 4V ChP which is not included in this publication											avg 9am
	s6-AM-LV ChP	13	2236	104.409	7	255	642	620.5	233459	233459		0.764741
	s6-PM-LV ChP	14	2236	116.138	10	255	694	617.5	259684	259684
	* gaps are from quantificaiton of 4V ChP which is not included in this publication
	* gaps are from quantificaiton of 4V ChP which is not included in this publication
	ps6-AM-LV ChP	3	8640	80.523	5	249	4114	674	695723	695723	A	0.61378		LV	1.29443
	ps6-PM-LV ChP	4	8640	118.618	16	249	4212	666	1024862	1024862	P	0.862814	1.40574	LV	1.81964
	* gaps are from quantificaiton of 4V ChP which is not included in this publication
	* gaps are from quantificaiton of 4V ChP which is not included in this publication
	ps6-AM-LV ChP	7	8640	44.985	5	169	5838	684	388668	388668	A	0.334558		LV	0.705567
	ps6-PM-LV ChP	8	8640	58.294	5	184	5944	674	503662	503662	P	0.542214	1.62069	LV	1.1435
	* gaps are from quantificaiton of 4V ChP which is not included in this publication
	* gaps are from quantificaiton of 4V ChP which is not included in this publication
	s6-AM-LV ChP	3	8640	131.192	62	189	4122	886	1133499	1133499
	s6-PM-LV ChP	4	8640	137.478	73	189	4228	886	1187809	1187809		avg 9am LV ChP
	* gaps are from quantificaiton of 4V ChP which is not included in this publication											0.474169
	* gaps are from quantificaiton of 4V ChP which is not included in this publication
	s6-AM-LV ChP	7	8640	134.461	62	194	5830	892	1161739	1161739
	s6-PM-LV ChP	8	8640	107.511	62	149	5944	886	928891	928891
20210316-37C- SET #4	20210316-37C- SET #4
	ps6-LV ChP-9pm	1	3456	121.009	12	255	1980	461	418208	418208	P	1.2992	1.80845	LV
	ps6-LV ChP-9am	2	3456	61.887	3	199	2274	471	213882	213882	A	0.718405	1	LV
	* gaps are from quantificaiton of 4V ChP which is not included in this publication
	* gaps are from quantificaiton of 4V ChP which is not included in this publication
	vinc-LV ChP-9pm	5	3456	93.141	9	255	2002	749	321894	321894
	vinc-LV ChP-9am	6	3456	86.145	18	255	2298	743	297717	297717
	* gaps are from quantificaiton of 4V ChP which is not included in this publication
	* gaps are from quantificaiton of 4V ChP which is not included in this publication
20210317-95C- SET #3	20210317-95C- SET #3
	ps6-LV ChP-9pm	1	3404	94.98	4	255	475	1097	323313	323313	P	2.72328	1.32218	LV
	ps6-LV ChP-9am	2	3404	81.162	3	255	765	1103	276274	276274	A	2.05969	1	LV
	* gaps are from quantificaiton of 4V ChP which is not included in this publication
	* gaps are from quantificaiton of 4V ChP which is not included in this publication
	vinc-LV ChP-9pm	5	3404	34.877	2	255	471	1257	118720	118720
	vinc-LV ChP-9am	6	3404	39.405	3	241	757	1255	134136	134136
	* gaps are from quantificaiton of 4V ChP which is not included in this publication
	* gaps are from quantificaiton of 4V ChP which is not included in this publication
20210813		pS6	Area	mean	Min	Max	x	y	intDen	RawIntDen			ps6:s6	ps6:vinc		s6:vinc	(ps6:vinc):(s6:vinc)	PM:AM (ps6:vinc)	AVG Am	to:avgAM (ps6:vinc)		PM:AM (ps6:vinc)	AVG Am	to:avgAM (ps6:vinc)
pS6	LV ChP-AM1	1	448	69.083	8	164	128	204	30949	30949		LV ChP-AM1	1.30852	1.01088		0.772537	1.30852	1.5976	1.6977	0.59544		0.626297	1.05613	1.23898
	LV ChP-PM1	2	448	58.33	13	126	156	205	26132	26132		LV ChP-PM1	0.819519	1.61498		1.97064	0.819519			0.951277				0.775967
	LV ChP-AM2	3	448	73.301	13	156	183	205	32839	32839		LV ChP-AM2	1.02834	2.01565		1.9601	1.02834	0.812713		1.18729		1.55866		0.97369
	LV ChP-PM2	4	448	141.886	22	255	211	205	63565	63565		LV ChP-PM2	1.60283	1.63815		1.02203	1.60283			0.964923				1.51765
	LV ChP-AM3	5	448	120.723	33	254	241	205	54084	54084		LV ChP-AM3	0.831524	2.06656		2.48527	0.831524	1.56727		1.21727		1.31246		0.787334
	LV ChP-PM3	6	448	115.775	25	248	265	207	51867	51867		LV ChP-PM3	1.09134	3.23885		2.96778	1.09134			1.90779				1.03334
		S6
S6	LV ChP-AM1	1	448	52.795	6	142	127	283	23652	23652
	LV ChP-PM1	2	448	71.176	10	165	154	283	31887	31887
	LV ChP-AM2	3	448	71.281	12	161	184	283	31934	31934
	LV ChP-PM2	4	448	88.522	14	201	212	283	39658	39658
	LV ChP-AM3	5	448	145.183	16	255	238	283	65042	65042
	LV ChP-PM3	6	448	106.085	14	254	265	284	47526	47526
Vinc		Vinc
	LV ChP-AM1	1	468	65.419	3	255	125	487	30616	30616
	LV ChP-PM1	2	468	34.575	2	252	153	488	16181	16181
	LV ChP-AM2	3	468	34.812	3	255	181	488	16292	16292
	LV ChP-PM2	4	468	82.912	7	255	208	488	38803	38803
	LV ChP-AM3	5	468	55.921	4	255	235	488	26171	26171
	LV ChP-PM3	6	468	34.218	2	199	262	489	16014	16014

## Sheet: Figure 1d
1d qPCR
	Liver +LVChP-Bmal (normalized to GAPDH and 9pm)
		TCP				Liver
	12	0.160202	0.14989	0.0712629	0.0913819	0.180293	0.445208	0.0560765	0.0992278
	15	0.109993	0.0673459	0.0653187		0.0452428	0.0215475	0.0419875	0.0341358
	18	0.0725838	0.0683117	0.0541763		0.0341582	0.00823987	0.01268	0.0173526
	21	0.196203	0.122355	0.148719	0.11654	0.18438	0.174737	0.248129	0.21024
	0	0.338008	0.473941	1.72683	0.473705	0.417524	0.364516	0.644399	0.351914
	3	1.16973	0.823001	1.46765	1.62439	0.844465	0.719281	0.740288	0.826811
	6	0.936452	1.40123	1.21908	2.18224	0.897166	1.34401	0.761783	0.729741
	9	1.02783	0.927412	1.04908		0.711433	0.996727	1.38015	1.0218

## Sheet: Figure1 e-f
Each gel image was directly exported from Biorad Chemidoc Imager
Different exposure times of the same blots were used to best visualize each protein. The bands are only labeled and highlighted on the blots that are used for figures.
Dotted lines mark separation of the same blot. Solid lines mark different blots that were imaged together.
Black rectangles mark areas presented in the figures
Some blots containn unpublished data that are not related to the manuscript. These data are not labeled.
1e: Bmal null ps6	* All loaded samples were normalized based on total protein.
	* blots were physically cut before they were probed to enable quantification of multiple proteins from the same sample.
1f pS6:S6
	WT-AdLib								Bmal KO- AdLib
	1.01163	1.92631	1.43013	1.16986	1.1587	1.51536	1.22574	1.62696	0.746874	0.880358	0.888636	1.10492	0.908394	0.869743	0.477537	1.16859
Ratios	1.01163	1.92631	1.43013	1.76195	1.74515	1.15069	0.930769	1.23544	0.746874	0.880358	0.888636	1.66415	1.36816	1.20773	0.663112	1.62271
Averege of each day	1.45602			1.75355		1.10563			0.838623			1.51615		1.16452			Average
Normalize second to first				1.21011	1.19857							1.98438	1.63143				1.50613
Normalize third to first						0.790298	0.639256	0.848503						1.44014	0.790715	1.93497	0.759352	1.38861
Scaling Factors	1	1	1	1.50613	1.50613	0.759352	0.759352	0.759352	1	1	1	1.50613	1.50613	1.38861	1.38861	1.38861
Scaled by batch Scaling Factor
	1.01163	1.92631	1.43013	1.16986	1.1587	1.51536	1.22574	1.62696	0.746874	0.880358	0.888636	1.10492	0.908394	0.869743	0.477537	1.16859		intensity scaling factor between batches of imaging because s6 wasn't imaged at same exposure as ps6
	1.01163	1.92631	1.43013	1.16986	1.1587	1.51536	1.22574	1.62696	0.746874	0.880358	0.888636	1.10492	0.908394	0.869743	0.477537	1.16859
				Area	mean	Min	Max	x	y	intDen	RawIntDen	Relative (S6)		PM/AM Ratio
20190628		P-WT-pS6	1	9856	87.832	30	244	3520	668	865670	865670	0.992777	P-WT-pS6	1.01163
		A-WT-pS6	2	9856	105.387	40	255	3624	664	1038692	1038692	0.98136	A-WT-pS6
		P-WT-pS6	3	9856	88.748	36	216	3732	664	874701	874701	0.865729	P-WT-pS6
		A-KO-pS6	4	9856	73.842	30	182	3828	656	727790	727790	0.874778	A-KO-pS6	0.746865
		P-KO-pS6	5	9856	57.915	21	150	3932	656	570810	570810	0.653341	P-KO-pS6
		P-WT-s6	6	9856	88.471	30	238	3528	868	871968	871968
		A-WT-s6	7	9856	107.388	27	255	3636	872	1058421	1058421
		P-WT-s6	8	9856	102.512	24	255	3748	872	1010363	1010363
		A-KO-s6	9	9856	84.413	23	255	3832	872	831971	831971
		P-KO-s6	10	9856	88.644	24	255	3948	876	873678	873678
ChP
20190530		A-WT-pS6	1	6480	71.346	0	189	1473	528	462323	462323	0.594988	A-WT-pS6	1.9263
		P-WT-pS6	2	6480	128.381	5	255	1572	522	831910	831910	1.14613	P-WT-pS6
		A-KO-s6	3	6480	81.14	0	227	1677	525	525784	525784	0.704291	A-KO-s6	0.880364
		P-KO-s6	4	6480	61.725	0	200	1770	519	399976	399976	0.620032	P-KO-s6
			5	6480	119.912	11	255	1473	744	777029	777029
			6	6480	112.013	13	255	1572	744	725845	725845
			7	6480	115.207	3	255	1677	750	746544	746544
			8	6480	99.551	1	255	1767	741	645089	645089
LvChP
20210623-gel1		A-WT-pS6	1	576	50.286	13	116	412	192	28965	28965	1.06425	A-WT-pS6	1.76195	wt
		P-WT-pS6	2	576	87.017	14	255	443	192	50122	50122	1.87516	P-WT-pS6
		A-KO-pS6	3	576	44.707	13	112	482	193	25751	25751	1.07931	A-KO-pS6	1.66415	ko
		P-KO-pS6	4	576	61.203	17	161	518	194	35253	35253	1.79613	P-KO-pS6
		A-WT-S6	5	576	85.878	9	217	411	236	49466	49466
		P-WT-S6	6	576	65.667	5	172	447	235	37824	37824
		A-KO-S6	7	576	120.825	16	255	485	235	69595	69595
		P-KO-S6	8	576	80.299	8	199	521	235	46252	46252
		A-WT-vinc	9	576	47.25	3	212	412	280	27216	27216
		P-WT-vinc	10	576	46.405	2	255	446	280	26729	26729
		A-KO-vinc	11	576	41.422	2	239	483	279	23859	23859
		P-KO-vinc	12	576	34.075	2	211	516	280	19627	19627
20210623-gel2		A-WT-pS6	13	495	55.164	15	116	410.5	190.5	27306	27306	0.572177	A-WT-pS6	1.74515	wt
		P-WT-pS6	2	495	96.269	16	255	444.5	191.5	47653	47653	1.33489	P-WT-pS6
		A-KO-pS6	3	495	48.19	16	112	482.5	192.5	23854	23854	0.363839	A-KO-pS6	1.36816	ko
		P-KO-pS6	4	495	65.931	15	161	520.5	193.5	32636	32636	0.760746	P-KO-pS6
		A-WT-S6	5	495	96.41	14	217	411.5	234.5	47723	47723
		P-WT-S6	6	495	72.117	10	172	448.5	235.5	35698	35698
		A-KO-S6	7	495	132.448	21	255	485.5	235.5	65562	65562
		P-KO-S6	8	495	86.667	16	199	521.5	234.5	42900	42900
		A-WT-vinc	9	495	53.43	3	212	413.5	277.5	26448	26448
		P-WT-vinc	10	495	52.659	3	255	447.5	279.5	26066	26066
		A-KO-vinc	11	495	46.966	2	239	481.5	280.5	23248	23248
		P-KO-vinc	12	495	38.685	2	211	518.5	280.5	19149	19149
LVChP-20210813												ps6:s6	PM:AM	ps6:vinc
	1	496	66.462	6	166	237.5	309	32965	32965	WT-AM		0.693256	1.15069	1.36552	PM:AM	Scaled by AM-WT	Scaled PM:AM
	2	496	59.736	7	147	268.5	309	29629	29629	WT-PM		0.797722		0.956329	0.700341	1.08899	1.15069
	3	496	45.442	6	108	300.5	307	22539	22539	KO-AM		0.500366	1.20773	0.826998		1.25309
	4	496	50.395	7	129	328.5	306	24996	24996	KO-PM		0.604308		0.775166	0.937325	0.785991	1.20773
	5	496	74.438	7	190	355.5	307	36921	36921	WT-AM		0.674442	0.930769	1.0003		0.949266
	6	496	63.103	12	157	384.5	306	31299	31299	WT-PM		0.62775		0.811086	0.810844	1.05944	0.930769
	7	496	60.357	11	154	414.5	306	29937	29937	KO-AM		0.53263	0.663112	0.84458		0.98609
	8	496	39.907	8	92	443.5	306	19794	19794	KO-PM		0.353193		0.593612	0.702849	0.836672	0.663112
	9	496	70.234	9	173	470.5	306	34836	34836	WT-AM		0.542119	1.23544	0.93625		0.554807
	10	496	92.575	12	219	499.5	307	45917	45917	WT-PM		0.669754		1.38325	1.47744	0.851577	1.23544
	11	496	40.738	6	97	529.5	308	20206	20206	KO-AM		0.371564	1.62271	0.892412		1.05207
	12	496	74.679	5	185	560.5	308	37041	37041	KO-PM		0.60294		1.72212	1.92973	0.583664	1.62271
												WT	1.10563			0.947117
												KO	1.16452
	13	496	95.869	4	221	240.5	369	47551	47551	WT-AM
	14	496	74.883	8	169	273.5	369	37142	37142	WT-PM
	15	496	90.817	9	213	303.5	370	45045	45045	KO-AM
	16	496	83.393	12	184	333.5	369	41363	41363	KO-PM
	17	496	110.369	20	248	361.5	368	54743	54743	WT-AM
	18	496	100.522	21	234	390.5	368	49859	49859	WT-PM
	19	496	113.319	22	255	418.5	368	56206	56206	KO-AM
	20	496	112.99	19	255	446.5	369	56043	56043	KO-PM
	21	496	129.554	22	255	476.5	369	64259	64259	WT-AM
	22	496	138.222	24	255	504.5	370	68558	68558	WT-PM
	23	496	109.639	16	253	534.5	371	54381	54381	KO-AM
	24	496	123.859	9	255	564.5	371	61434	61434	KO-PM
	25	496	48.671	3	240	243.5	426	24141	24141	WT-AM
	26	496	62.464	4	255	270.5	426	30982	30982	WT-PM
	27	496	54.948	7	242	302.5	426	27254	27254	KO-AM
	28	496	65.012	5	255	328.5	425	32246	32246	KO-PM
	29	496	74.415	6	255	356.5	426	36910	36910	WT-AM
	30	496	77.8	9	255	385.5	426	38589	38589	WT-PM
	31	496	71.464	7	255	413.5	427	35446	35446	KO-AM
	32	496	67.228	5	255	442.5	427	33345	33345	KO-PM
	33	496	75.016	7	255	472.5	428	37208	37208	WT-AM
	34	496	66.925	5	255	498.5	428	33195	33195	WT-PM
	35	496	45.649	3	255	525.5	429	22642	22642	KO-AM
	36	496	43.365	1	201	557.5	430	21509	21509	KO-PM

## Sheet: Figure 1h
1h: nucleolar volume
Volume
====================
Volume	Unit	Category
	¬µm^3	Surface
0.551076	0.541235	1.47118	1.1327	0.0107749		1.10707	2.27319	3.93626	1.23246	0.780398	Median
9am-1	9am-2	9am-3	9am(5)	9am(6)		9pm-1	9pm-2	9pm-3	9pm(3)	9pm(4)
0.669164	0.92502	2.06653	0.718041	0.00914742		2.00749	1.81068	15.8336	0.6397	0.0231162
0.531395	0.275538	2.39128	0.00182021	0.00793448		3.24741	0.482191	20.1044	0.00906467	0.518101
1.95829	0.905339	2.39128	0.0120009	0.00935062		2.04685	0.905339	11.0215	1.1165	6.85422
1.27928	1.73195	0.324741	3.60424	0.00830051		0.738048	0.698685	9.96857	3.67815	0.191214
0.432988	1.62371	2.12558	0.00859794	2.05896		2.02717	7.49857	4.75303	0.0104193	0.0073978
0.246016	1.89924	1.02343	0.0104261	1.88064		3.149	2.09606	2.22398	3.14319	6.36e-05
0.403466	0.15745	6.70148	0.0101011	0.928903		1.97797	1.90908	5.12697	3.22015	2.28642
0.501873	1.23008	0.492032	1.55439	3.54735		1.23008	4.37908	4.16259	2.92878	1.28749
0.806932	0.698685	2.03701	0.00955825	0.00871352		0.698685	2.94235	6.88845	0.660396	0.281172
0.61996	0.354263	0.934861	0.367976	1.32937		2.16494	1.17104	1.64339	0.00905874	0.780398
1.18088	0.413307	2.49952	1.69774	3.39012		2.54873	2.62745	8.18741	1.77213	0.383587
0.373944	0.452669	0.541235	1.68938	0.00245769		0.30506	0.708526	3.93626	0.00786951	5.67554
1.08247	0.383785	0.698685	2.93112	0.00964582		0.265697	2.7849	3.11948	3.05859	0.412774
1.67291	1.05295	1.48594	2.02018	1.74417		1.42689	10.992	2.64713	0.625306	0.00478275
0.265697	0.669164	2.1059	0.0109161	0.00537879		3.85753	0.492032	8.6204	0.00825085	1.20955
2.50936	1.40721	0.324741	2.31198	0.0107749		1.11199	4.17243	0.984064	0.0115854	0.985553
0.659323	0.255857	0.413307	0.00984034	2.58281		0.452669	1.37769	9.91937	0.313278	3.31456
1.10215	0.698685	0.560916	1.87896	3.31124		0.560916	0.708526	1.49578	1.48034	0.00024328
0.295219	1.02343	3.60167	0.014535	0.0100387		1.72211	11.7005	5.69773	0.0074916	0.302654
0.206653	0.196813	0.442829	0.877223	1.74026		3.9953	0.501873	3.78865	1.49148	0.39482
2.02717	0.295219	0.708526	3.19355	0.00930379		0.0590438	1.65323	3.9461	1.72758	6.78384
1.36785	1.51546	0.61996	1.1327	1.90563		0.954542	2.33223	1.27928	1.46184	0.00886759
0.905339	0.295219	2.04685	2.85114	0.00904297		0.757729	5.93391	6.84909	1.08472	0.0104753
0.216494	0.236175	0.541235	3.38881	0.00901467		0.944701	12.7633	8.47279	2.77976	6.68625
0.255857	0.944701	1.66307	0.0055868	0.00813554		3.37534	4.45781	5.69773	0.0108356	4.0093
1.2596	0.521554	1.39737	2.49298	2.7164		2.01733	2.26335	3.71976	2.17554	0.926741
0.0787251	0.216494	0.295219	1.69303	0.00703225		0.521554	5.10729	2.30271	3.56792	0.00781163
1.64339	1.40721	0.541235	2.25889	2.67548		1.00375	2.77506	1.62371	0.421735	0.0124166
1.46626	0.442829	0.698685	0.0101163	0.00827421		1.2596	9.8308	9.39781	1.35483	2.08689
0.0885658	0.560916	0.364104	0.223568	0.0100541		1.12183	7.45921	4.07402	1.45966	1.74824
0.521554	0.46251	0.669164	0.066075	0.00939565		1.37769	1.4761	9.09275	3.95599	4.11872
2.67665	0.354263	0.659323	3.08953	2.25066		0.127928	1.70243	10.8739	1.4062	0.00975396
0.373944	0.354263	1.76147	0.00783298	2.98208		0.472351	1.20056	0.236175	0.0074735	1.74308
0.167291	0.669164	1.12183	3.31755	0.00777036		0.728207	0.846295	4.51685	1.0356	0.0109212
0.255857	0.246016	0.600279	2.8099	0.00851152		1.09231	3.51311	2.61761	1.23246	3.44833
2.33223	0.718367	0.718367	0.0083454	2.64204		0.92502	3.30646	3.93626	1.9289	4.56831
0.177132	3.42454	3.3163	2.13445	3.00286		0.246016	2.28303	0.934861	0.00922957	0.173467
0.295219	0.639642	1.85004	0.714108	0.0102536		1.29896	0.934861	0.905339	2.29905	0.0120066
0.570757	0.334582	0.3149	3.5114	1.31222		1.09231	15.0759	0.167291	0.00772411	3.23057
0.413307	0.61996	3.03092	1.21382	1.48774		0.364104	6.94749	4.3594	0.00867041	0.89341
0.885658	0.757729	5.17618	1.84771	2.40316		1.31865	0.826614	6.80972	4.3654	0.317378
0.216494	0.984064	1.83036	0.0221061	0.00792207		1.791	10.9723	0.964383	3.30573	1.61964
0.118088	0.196813	1.45641	2.44257	0.00848154		0.3149	9.61431	0.265697	0.0103672	2.04347
0.127928	0.383785	2.90299	3.64523	1.62151		0.649482	0.649482	0.639642	0.00948267	1.62112
0.3149	0.787251	5.53044	0.504025	0.00711236		0.590438	1.60402	4.17243	2.98739	0.00634236
1.18088	0.127928	3.20805	2.8822	0.00665499		1.10215	6.45546	2.65697	0.00879314	3.52283
0.787251	0.413307	1.83036	0.00713628	0.00784256		2.24367	0.688845	3.90673	1.04285	0.00860433
0.344422	0.295219	2.1551	0.00959721	1.75992		1.56466	1.20056	0.600279	2.99772	1.59998
1.42689	0.934861	1.54498	1.94347	1.04059		0.501873	2.18462	1.49578	1.06761	5.88068
1.62371	0.246016	1.51546	0.0364447	0.0130772		1.8402	11.5628	0.679004	3.42363	0.0112354
			0.11136	3.39168					2.18894	0.0182764

## Sheet: Supp Figure 1
S1c		Liver Per2+ 25xBmal (GAPDH and 9pm)
			TIME		Per2			25xBmal
			12	12	1.19235	0.854991	5.7069	4.50733	11.1302	1.40191	2.48069
			15	15	15.6166	16.9518	4.94717	1.13107	0.538688	1.04969	0.853394
			18	18	34.0388	6.14654	10.6102	0.853956	0.205997	0.317001	0.433814
			21	21	32.3451	23.9325	18.5662	4.60949	4.36843	6.20322	5.25599
			0	0	18.9067	21.3809	28.5731	10.4381	9.1129	16.11	8.79785
			3	3	21.7869	14.2963	8.4826	21.1116	17.982	18.5072	20.6703
			6	6	1.46029	6.21082	1.83064	22.4292	33.6003	19.0446	18.2435
			9	9	1.02012	1.37291	0.909205	17.7858	24.9182	34.5037	25.5449
S1d		Liver LVChP-1x v 5x Per2 (normalized to GAPDH and 9pm)
			TIME	TCP				5x Liver
			12	7.89625	7.44706	26.3651	17.9649	5.96175	4.27496	28.5345	28.0001
			15	35.3053	38.8808	4.89161		78.0828	84.7588	24.7358	17.2921
			18	412.066	1.74992	1062.3		170.194	30.7327	53.051	102.6
			21	31.941	2338.96	4.41846		161.726	119.662	92.8309	141.16
			0	61.4669	5.39386	171.465	220.989	94.5335	106.905	142.865	107.493
			3	110.464	308.328	31.2762	11.1114	108.935	71.4814	42.413	55.5048
			6	1.20735	29.8167	7.88364	4.84312	7.30145	31.0541	9.1532	6.64665
			9	2.6413	0.581201	0.651413		5.10059	6.86455	4.54602	3.9266

## Sheet: Figure 2e-AM
SignalP	4.1	Server	-	prediction	results													AM TMHMM																							AM Validated Secreted
																		TMHMM		result										Length: the length of the protein sequence.											test_id	gene_id	gene	locus	sample_1	sample_2	status	value_1	value_2
Technical	University	of	Denmark																											Number of predicted TMHs: The number of predicted transmembrane helices.											Hp	Hp	Hp	chr8:109575127-109579172	FAME_AM	FAME_PM	OK	45.0332	0.649175
																		HELP with		output	formats									Exp number of AAs in TMHs: The expected number of amino acids intransmembrane helices. If this number is larger than 18 it is very likely to be a transmembrane protein (OR have a signal peptide).											Itih5	Itih5	Itih5	chr2:10153542-10256529	FAME_AM	FAME_PM	OK	1.80708	0.0873696
																														Exp number, first 60 AAs: The expected number of amino acids in transmembrane helices in the first 60 amino acids of the protein. If this number more than a few, you should be warned that a predicted transmembrane helix in the N-term could be a signal peptide.											Epdr1	Epdr1	Epdr1	chr13:19591707-19619830	FAME_AM	FAME_PM	OK	31.0399	4.56952
																														Total prob of N-in: The total probability that the N-term is on the cytoplasmic side of the membrane.											Serpine2	Serpine2	Serpine2	chr1:79794320-79858665	FAME_AM	FAME_PM	OK	35.6705	5.3241
																														POSSIBLE N-term signal sequence: a warning that is produced when "Exp number, first 60 AAs" is larger than 10.											Apoc1	Apoc1	Apoc1	chr7:19689479-19692659	FAME_AM	FAME_PM	OK	409.852	76.2484
#	SignalP-4.1	euk	predictions																		len		ExpAA			First60			Topology												Alb	Alb	Alb	chr5:90460888-90476603	FAME_AM	FAME_PM	OK	78.7497	15.3089
#	name	Cmax	pos	Ymax	pos	Smax	pos	Smean	D	?	Dmaxcut	Networks-used						uc008ojq.2	mm10	len	2257	ExpAA	0	First60	0	PredHel	0	Topology	o		uc008ojq.2	Dido1
uc007ahn.1	mm10	0.12	22	0.124	12	0.173	1	0.123	0.124	N	0.45	SignalP-noTM	uc007ahn.1	Arfgef1				uc008ojr.2	mm10	len	671	ExpAA	0	First60	0	PredHel	0	Topology	o		uc008ojr.2	Dido1	Dido1	39	63
uc007aho.1	mm10	0.122	49	0.117	49	0.238	48	0.103	0.11	N	0.45	SignalP-noTM	uc007aho.1	Arfgef1				uc008ojs.2	mm10	len	1184	ExpAA	0	First60	0	PredHel	0	Topology	o		uc008ojs.2	Dido1	Frem1	23							Glb1l2	Glb1l2	Glb1l2	chr9:26763043-26806417	FAME_AM	FAME_PM	OK	20.1454	5.86833
uc007ahp.1	mm10	0.109	43	0.103	43	0.115	38	0.099	0.101	N	0.45	SignalP-noTM	uc007ahp.1	Arfgef1				uc008ojt.2	mm10	len	1184	ExpAA	0	First60	0	PredHel	0	Topology	o		uc008ojt.2	Dido1	Hyou1	62	some with both
uc007ajv.2	mm10	0.109	64	0.106	64	0.119	2	0.097	0.101	N	0.45	SignalP-noTM	uc007ajv.2					uc008ojw.2	mm10	len	455	ExpAA	0	First60	0	PredHel	0	Topology	o		uc008ojw.2	Dido1	Senp6								Gpc4	Gpc4	Gpc4	chrX:52053017-52164923	FAME_AM	FAME_PM	OK	70.9654	32.364
uc007ajw.2	mm10	0.109	64	0.106	64	0.119	2	0.097	0.101	N	0.45	SignalP-noTM	uc007ajw.2					uc008ojx.2	mm10	len	327	ExpAA	0	First60	0	PredHel	0	Topology	o		uc008ojx.2	Dido1	Shroom2	0.619048
uc007alf.2	mm10	0.126	9	0.123	12	0.167	1	0.119	0.121	N	0.45	SignalP-noTM	uc007alf.2	Efhc1				uc008tkp.1	mm10	len	453	ExpAA	0	First60	0	PredHel	0	Topology	o		uc008tkp.1	Frem1	Gas7								Thbs1	Thbs1	Thbs1	chr2:118111921-118127133	FAME_AM	FAME_PM	OK	40.5002	20.448
uc007ane.1	mm10	0.105	55	0.104	12	0.134	2	0.101	0.102	N	0.45	SignalP-noTM	uc007ane.1	Phf3				uc009loo.1	mm10	len	425	ExpAA	0	First60	0	PredHel	0	Topology	o		uc009loo.1		Lamb1								Ifi30	Ifi30	Ifi30	chr8:70762772-70766663	FAME_AM	FAME_PM	OK	167.909	84.7863
uc007anf.1	mm10	0.187	24	0.15	24	0.208	1	0.124	0.136	N	0.45	SignalP-noTM	uc007anf.1					uc009pdg.1	mm10	len	666	ExpAA	0	First60	0	PredHel	0	Topology	o		uc009pdg.1	Hyou1	Mrpl32								Lama5	Lama5	Lama5	chr2:180176372-180225859	FAME_AM	FAME_PM	OK	24.1858	12.9629
uc007ang.1	mm10	0.187	24	0.15	24	0.208	1	0.124	0.136	N	0.45	SignalP-noTM	uc007ang.1					uc009qva.1	mm10	len	152	ExpAA	0	First60	0	PredHel	0	Topology	o		uc009qva.1	Senp6	Cnpy3								Cpe	Cpe	Cpe	chr8:64592550-64693040	FAME_AM	FAME_PM	OK	107.213	60.1881
uc007apn.2	mm10	0.152	44	0.188	11	0.397	5	0.335	0.246	N	0.5	SignalP-TM	uc007apn.2	Hs6st1				uc009qvb.2	mm10	len	1133	ExpAA	0	First60	0	PredHel	0	Topology	o		uc009qvb.2	Senp6	Hspa5								Trf	Trf	Trf	chr9:103208875-103230286	FAME_AM	FAME_PM	OK	253.462	151.106
uc007arc.1	mm10	0.112	26	0.106	26	0.12	2	0.103	0.104	N	0.45	SignalP-noTM	uc007arc.1	Tmem131				uc009qvc.2	mm10	len	1033	ExpAA	0	First60	0	PredHel	0	Topology	o		uc009qvc.2	Senp6	Thbs1	39	0.58209						Lamb1	Lamb1	Lamb1	chr12:31265293-31329639	FAME_AM	FAME_PM	OK	78.2421	49.7186
uc007ard.1	mm10	0.146	21	0.209	55	0.464	46	0.225	0.216	N	0.5	SignalP-TM	uc007ard.1	Tmem131				uc009qvd.3	mm10	len	1140	ExpAA	0	First60	0	PredHel	0	Topology	o		uc009qvd.3	Senp6	Lama5	28	0.41791						Hspa5	Hspa5	Hspa5	chr2:34772089-34776529	FAME_AM	FAME_PM	OK	550.072	353.873
uc007atv.1	mm10	0.5	20	0.677	20	0.965	5	0.923	0.81	Y	0.45	SignalP-noTM	uc007atv.1	Il1r1				uc009qve.2	mm10	len	967	ExpAA	0	First60	0	PredHel	0	Topology	o		uc009qve.2	Senp6	Npr2	67							Heg1	Heg1	Heg1	chr16:33684465-33768195	FAME_AM	FAME_PM	OK	139.358	97.61
uc007atw.1	mm10	0.405	17	0.619	17	0.974	3	0.947	0.796	Y	0.45	SignalP-noTM	uc007atw.1	Il1r1				uc012gxh.2	mm10	len	967	ExpAA	0	First60	0	PredHel	0	Topology	o		uc012gxh.2	Senp6	Serpine2								Hsp90b1	Hsp90b1	Hsp90b1	chr10:86690840-86705444	FAME_AM	FAME_PM	OK	1116.96	796.101
uc007axy.1	mm10	0.11	39	0.106	57	0.119	1	0.1	0.103	N	0.45	SignalP-noTM	uc007axy.1					uc009uqk.2	mm10	len	447	ExpAA	0	First60	0	PredHel	0	Topology	o		uc009uqk.2	Shroom2	Trf								Pdia3	Pdia3	Pdia3	chr2:121413901-121438686	FAME_AM	FAME_PM	OK	287.225	207.335
uc007axz.1	mm10	0.11	39	0.106	57	0.119	1	0.1	0.103	N	0.45	SignalP-noTM	uc007axz.1					uc009uql.2	mm10	len	1488	ExpAA	0	First60	0	PredHel	0	Topology	o		uc009uql.2	Shroom2	Ern1								Kl	Kl	Kl	chr5:150952606-150993817	FAME_AM	FAME_PM	OK	616.754	449.412
uc007aya.2	mm10	0.11	39	0.106	57	0.119	1	0.1	0.103	N	0.45	SignalP-noTM	uc007aya.2	Stat1				uc009uqm.2	mm10	len	1482	ExpAA	0	First60	0	PredHel	0	Topology	o		uc009uqm.2	Shroom2	Ids
uc007ayb.2	mm10	0.11	39	0.106	57	0.119	1	0.1	0.103	N	0.45	SignalP-noTM	uc007ayb.2	Stat1				uc057ath.1	mm10	len	447	ExpAA	0	First60	0	PredHel	0	Topology	o		uc057ath.1	Shroom2	Hp
uc007ayc.2	mm10	0.11	39	0.106	57	0.119	1	0.1	0.103	N	0.45	SignalP-noTM	uc007ayc.2	Stat1				uc007jmx.2	mm10	len	341	ExpAA	0	First60	0	PredHel	0	Topology	o		uc007jmx.2	Gas7	Dnajc3
uc007ayd.2	mm10	0.107	17	0.118	11	0.154	1	0.108	0.112	N	0.45	SignalP-noTM	uc007ayd.2	Stat1				uc011xwn.1	mm10	len	422	ExpAA	0	First60	0	PredHel	0	Topology	o		uc011xwn.1	Gas7	Itih5
uc007ayl.3	mm10	0.112	25	0.107	60	0.122	39	0.098	0.103	N	0.45	SignalP-noTM	uc007ayl.3	Mfsd6				uc011xwo.2	mm10	len	417	ExpAA	0	First60	0	PredHel	0	Topology	o		uc011xwo.2	Gas7	Tmed7
uc007aym.1	mm10	0.112	25	0.107	60	0.122	39	0.098	0.103	N	0.45	SignalP-noTM	uc007aym.1	Mfsd6				uc033fwl.1	mm10	len	413	ExpAA	0	First60	0	PredHel	0	Topology	o		uc033fwl.1	Gas7	Alb
uc007ayn.1	mm10	0.112	25	0.107	60	0.122	39	0.098	0.103	N	0.45	SignalP-noTM	uc007ayn.1	Mfsd6				uc007nhf.1	mm10	len	309	ExpAA	0	First60	0	PredHel	0	Topology	o		uc007nhf.1	Lamb1	Ifi30
uc007ayo.2	mm10	0.148	22	0.183	22	0.42	12	0.228	0.208	N	0.45	SignalP-noTM	uc007ayo.2	Inpp1				uc007pnj.1	mm10	len	112	ExpAA	0	First60	0	PredHel	0	Topology	i		uc007pnj.1	Mrpl32	Itgb8
uc007bcv.2	mm10	0.112	17	0.107	17	0.123	1	0.094	0.1	N	0.45	SignalP-noTM	uc007bcv.2	Trak2				uc007pnk.1	mm10	len	188	ExpAA	0	First60	0	PredHel	0	Topology	o		uc007pnk.1	Mrpl32	Glb1l2
uc007beh.2	mm10	0.112	25	0.107	25	0.118	22	0.101	0.104	N	0.45	SignalP-noTM	uc007beh.2					uc008cug.3	mm10	len	152	ExpAA	0	First60	0	PredHel	0	Topology	o		uc008cug.3	Cnpy3	Pdia3
uc007bei.2	mm10	0.144	41	0.118	41	0.114	49	0.095	0.106	N	0.45	SignalP-noTM	uc007bei.2					uc057bjp.1	mm10	len	152	ExpAA	0	First60	0	PredHel	0	Topology	o		uc057bjp.1	Cnpy3	Tmx3
uc007bho.1	mm10	0.108	35	0.103	52	0.109	70	0.097	0.1	N	0.45	SignalP-noTM	uc007bho.1					uc008jis.2	mm10	len	656	ExpAA	0.02	First60	0.01	PredHel	0	Topology	o		uc008jis.2	Hspa5	Tmx4
uc007bhp.1	mm10	0.108	35	0.103	52	0.109	70	0.097	0.1	N	0.45	SignalP-noTM	uc007bhp.1					uc008jit.2	mm10	len	656	ExpAA	0.02	First60	0.01	PredHel	0	Topology	o		uc008jit.2	Hspa5	Hsp90b1
uc007bhq.1	mm10	0.108	35	0.103	52	0.109	70	0.097	0.1	N	0.45	SignalP-noTM	uc007bhq.1					uc008lrq.2	mm10	len	1172	ExpAA	0.03	First60	0	PredHel	0	Topology	o		uc008lrq.2	Thbs1	Gpc4
uc007bhr.1	mm10	0.108	35	0.103	52	0.109	70	0.097	0.1	N	0.45	SignalP-noTM	uc007bhr.1					uc008lrr.2	mm10	len	1171	ExpAA	0.03	First60	0	PredHel	0	Topology	o		uc008lrr.2	Thbs1	Npc1
uc007bhs.1	mm10	0.108	35	0.103	52	0.109	70	0.097	0.1	N	0.45	SignalP-noTM	uc007bhs.1	Pikfyve				uc012clx.1	mm10	len	1422	ExpAA	0.03	First60	0	PredHel	0	Topology	o		uc012clx.1	Lama5	Apoc1
uc007bht.1	mm10	0.108	35	0.103	52	0.109	70	0.097	0.1	N	0.45	SignalP-noTM	uc007bht.1	Pikfyve				uc009uqj.2	mm10	len	462	ExpAA	0.03	First60	0.03	PredHel	0	Topology	o		uc009uqj.2	Shroom2	Sel1l
uc007bqz.2	mm10	0.392	21	0.525	21	0.781	4	0.696	0.617	Y	0.45	SignalP-noTM	uc007bqz.2	Serpine2				uc007nhe.1	mm10	len	333	ExpAA	0.04	First60	0.04	PredHel	0	Topology	o		uc007nhe.1	Lamb1	Slc31a2
uc007bra.2	mm10	0.392	21	0.525	21	0.781	4	0.696	0.617	Y	0.45	SignalP-noTM	uc007bra.2	Serpine2				uc008oip.1	mm10	len	3719	ExpAA	0.08	First60	0.06	PredHel	0	Topology	o		uc008oip.1	Lama5	Cpe
uc007cdv.1	mm10	0.11	62	0.107	38	0.117	26	0.098	0.102	N	0.45	SignalP-noTM	uc007cdv.1	Ppp1r7				uc007nhd.1	mm10	len	1835	ExpAA	0.09	First60	0.06	PredHel	0	Topology	o		uc007nhd.1	Lamb1	Kl
uc007cex.2	mm10	0.316	32	0.533	32	0.973	21	0.893	0.727	Y	0.45	SignalP-noTM	uc007cex.2					uc008sqn.1	mm10	len	580	ExpAA	0.15	First60	0	PredHel	0	Topology	o		uc008sqn.1	Npr2	Epdr1
uc007cey.2	mm10	0.316	32	0.533	32	0.973	21	0.893	0.727	Y	0.45	SignalP-noTM	uc007cey.2	Fam174a				uc008sqo.1	mm10	len	580	ExpAA	0.15	First60	0	PredHel	0	Topology	o		uc008sqo.1	Npr2	Heg1
uc007cpd.2	mm10	0.806	25	0.872	25	0.984	19	0.945	0.912	Y	0.45	SignalP-noTM	uc007cpd.2	Nfasc				uc007bqz.2	mm10	len	398	ExpAA	0.17	First60	0.14	PredHel	0	Topology	o		uc007bqz.2	Serpine2	Hspa13
uc007cpe.2	mm10	0.806	25	0.869	25	0.971	19	0.938	0.906	Y	0.45	SignalP-noTM	uc007cpe.2	Nfasc				uc008sqp.1	mm10	len	478	ExpAA	0.18	First60	0.01	PredHel	0	Topology	o		uc008sqp.1	Npr2	Ptprk
uc007cpf.2	mm10	0.806	25	0.872	25	0.984	19	0.945	0.912	Y	0.45	SignalP-noTM	uc007cpf.2	Nfasc				uc007bra.2	mm10	len	176	ExpAA	0.24	First60	0.21	PredHel	0	Topology	o		uc007bra.2	Serpine2	Hexb
uc007cpg.2	mm10	0.806	25	0.872	25	0.984	19	0.945	0.912	Y	0.45	SignalP-noTM	uc007cpg.2					uc009rgj.1	mm10	len	698	ExpAA	0.3	First60	0.3	PredHel	0	Topology	o		uc009rgj.1	Trf	Lrp6
uc007cvy.2	mm10	0.129	24	0.131	11	0.198	1	0.128	0.13	N	0.45	SignalP-noTM	uc007cvy.2	Dennd1b				uc007lza.1	mm10	len	409	ExpAA	0.35	First60	0.35	PredHel	0	Topology	o		uc007lza.1	Ern1	Tgoln1
uc007cvz.2	mm10	0.106	39	0.161	12	0.325	6	0.25	0.197	N	0.5	SignalP-TM	uc007cvz.2	Dennd1b				uc012hjl.1	mm10	len	553	ExpAA	0.41	First60	0.41	PredHel	0	Topology	o		uc012hjl.1	Ids	Hs6st2
uc007cwb.2	mm10	0.129	24	0.131	11	0.198	1	0.128	0.13	N	0.45	SignalP-noTM	uc007cwb.2	Dennd1b				uc009nin.2	mm10	len	348	ExpAA	0.49	First60	0.43	PredHel	0	Topology	o		uc009nin.2	Hp	Selt
uc007cxd.1	mm10	0.11	20	0.104	39	0.121	19	0.097	0.1	N	0.45	SignalP-noTM	uc007cxd.1	Trove2				uc007uzd.2	mm10	len	505	ExpAA	0.55	First60	0.55	PredHel	0	Topology	o		uc007uzd.2	Dnajc3	Erlin2
uc007czn.1	mm10	0.107	35	0.103	45	0.108	55	0.097	0.1	N	0.45	SignalP-noTM	uc007czn.1	Smg7				uc033fwm.1	mm10	len	354	ExpAA	0.59	First60	0.59	PredHel	0	Topology	o		uc033fwm.1	Gas7	Fat1
uc007czo.2	mm10	0.112	18	0.106	28	0.116	25	0.101	0.103	N	0.45	SignalP-noTM	uc007czo.2	Smg7				uc008ihr.1	mm10	len	953	ExpAA	0.64	First60	0	PredHel	0	Topology	o		uc008ihr.1	Itih5	Il1r1
uc007czp.2	mm10	0.112	18	0.106	28	0.116	25	0.101	0.103	N	0.45	SignalP-noTM	uc007czp.2	Smg7				uc008evq.2	mm10	len	157	ExpAA	0.69	First60	0.69	PredHel	0	Topology	o		uc008evq.2	Tmed7	Frem2
uc007ddj.1	mm10	0.183	25	0.222	22	0.556	1	0.295	0.261	N	0.45	SignalP-noTM	uc007ddj.1	BC026585				uc008yaz.3	mm10	len	609	ExpAA	0.85	First60	0.85	PredHel	0	Topology	o		uc008yaz.3	Alb	H2-K1
uc007ddk.1	mm10	0.183	25	0.222	22	0.556	1	0.295	0.261	N	0.45	SignalP-noTM	uc007ddk.1	BC026585				uc009mbm.1	mm10	len	249	ExpAA	0.98	First60	0.55	PredHel	0	Topology	o		uc009mbm.1	Ifi30	Cdh3
uc007deh.1	mm10	0.11	57	0.105	36	0.125	54	0.099	0.102	N	0.45	SignalP-noTM	uc007deh.1	Rabgap1l				uc007pil.1	mm10	len	323	ExpAA	1.17	First60	1.17	PredHel	0	Topology	o		uc007pil.1	Itgb8	Cd274
uc007dej.2	mm10	0.113	35	0.106	12	0.118	40	0.097	0.101	N	0.45	SignalP-noTM	uc007dej.2	Rabgap1l				uc009opv.1	mm10	len	593	ExpAA	1.29	First60	0.16	PredHel	0	Topology	o		uc009opv.1	Glb1l2	Npr3
uc007dek.1	mm10	0.11	63	0.104	49	0.108	33	0.097	0.101	N	0.45	SignalP-noTM	uc007dek.1					uc008lzb.1	mm10	len	506	ExpAA	1.41	First60	1.41	PredHel	0	Topology	o		uc008lzb.1	Pdia3	Sort1
uc007dfj.2	mm10	0.125	41	0.146	41	0.264	37	0.16	0.153	N	0.45	SignalP-noTM	uc007dfj.2	Ankrd45				uc008fvu.1	mm10	len	373	ExpAA	1.58	First60	1.56	PredHel	0	Topology	o		uc008fvu.1	Tmx3	Dnajc16
uc007dma.1	mm10	0.144	19	0.175	19	0.311	5	0.212	0.195	N	0.45	SignalP-noTM	uc007dma.1	Uhmk1				uc008fvt.1	mm10	len	306	ExpAA	1.99	First60	1.97	PredHel	0	Topology	o		uc008fvt.1	Tmx3	Shisa2
uc007dxw.1	mm10	0.128	59	0.11	41	0.143	37	0.1	0.106	N	0.5	SignalP-TM	uc007dxw.1	Degs1				uc007nhc.1	mm10	len	164	ExpAA	2.12	First60	1.42	PredHel	0	Topology	o		uc007nhc.1	Lamb1	Clstn1
uc007dxx.1	mm10	0.128	59	0.11	41	0.143	37	0.1	0.106	N	0.5	SignalP-TM	uc007dxx.1	Degs1				uc008tkm.2	mm10	len	2192	ExpAA	2.36	First60	2.36	PredHel	0	Topology	o		uc008tkm.2	Frem1	Tmem167
uc007dye.2	mm10	0.108	13	0.104	26	0.118	22	0.1	0.102	N	0.45	SignalP-noTM	uc007dye.2	Capn2				uc008tkn.2	mm10	len	2173	ExpAA	2.36	First60	2.36	PredHel	0	Topology	o		uc008tkn.2	Frem1	Fam174a
uc007dyf.1	mm10	0.527	28	0.594	28	0.832	27	0.672	0.636	Y	0.45	SignalP-noTM	uc007dyf.1					uc008oju.2	mm10	len	615	ExpAA	2.63	First60	0	PredHel	0	Topology	o		uc008oju.2	Dido1	Nfasc
uc011wlu.2	mm10	0.119	57	0.108	31	0.114	18	0.101	0.104	N	0.45	SignalP-noTM	uc011wlu.2					uc008ojv.2	mm10	len	615	ExpAA	2.63	First60	0	PredHel	0	Topology	o		uc008ojv.2	Dido1	Tnfrsf1a
uc011wlv.2	mm10	0.11	25	0.106	25	0.132	22	0.101	0.103	N	0.45	SignalP-noTM	uc011wlv.2					uc008mnu.1	mm10	len	184	ExpAA	2.91	First60	0.94	PredHel	0	Topology	o		uc008mnu.1	Tmx4	Plxna1
uc011wpy.1	mm10	0.109	63	0.105	63	0.129	44	0.102	0.103	N	0.45	SignalP-noTM	uc011wpy.1	Rnf152				uc007gqi.1	mm10	len	803	ExpAA	3.28	First60	3.28	PredHel	0	Topology	o		uc007gqi.1	Hsp90b1	Slc20a2
uc011wpz.1	mm10	0.109	63	0.105	63	0.129	44	0.102	0.103	N	0.45	SignalP-noTM	uc011wpz.1	Rnf152				uc012hhb.1	mm10	len	558	ExpAA	3.47	First60	3.17	PredHel	0	Topology	o		uc012hhb.1	Gpc4	Slc24a4
uc011wrx.1	mm10	0.806	25	0.872	25	0.984	19	0.945	0.912	Y	0.45	SignalP-noTM	uc011wrx.1	Nfasc				uc007pim.1	mm10	len	142	ExpAA	4.12	First60	4.12	PredHel	0	Topology	o		uc007pim.1	Itgb8
uc011wtc.1	mm10	0.188	24	0.274	18	0.705	3	0.506	0.367	N	0.5	SignalP-TM	uc011wtc.1	Dennd1b				uc008ecc.1	mm10	len	97	ExpAA	4.34	First60	4.34	PredHel	0	Topology	o		uc008ecc.1	Npc1
uc033fkw.1	mm10	0.109	63	0.105	63	0.129	44	0.102	0.103	N	0.45	SignalP-noTM	uc033fkw.1					uc009fmv.3	mm10	len	89	ExpAA	4.41	First60	4.41	PredHel	0	Topology	o		uc009fmv.3	Apoc1
uc057aud.1	mm10	0.109	22	0.11	31	0.123	24	0.107	0.108	N	0.45	SignalP-noTM	uc057aud.1					uc009fmw.3	mm10	len	89	ExpAA	4.41	First60	4.41	PredHel	0	Topology	o		uc009fmw.3	Apoc1
uc008ihr.1	mm10	0.469	18	0.64	18	0.939	6	0.867	0.762	Y	0.45	SignalP-noTM	uc008ihr.1	Itih5				uc009qvf.2	mm10	len	366	ExpAA	6	First60	6	PredHel	0	Topology	o		uc009qvf.2	Senp6
uc008ijc.1	mm10	0.16	26	0.17	26	0.29	5	0.179	0.175	N	0.45	SignalP-noTM	uc008ijc.1	Fbxo18				uc007ola.1	mm10	len	178	ExpAA	7.26	First60	7.26	PredHel	0	Topology	o		uc007ola.1	Sel1l
uc008ijd.1	mm10	0.108	47	0.104	57	0.113	35	0.097	0.1	N	0.45	SignalP-noTM	uc008ijd.1	Fbxo18				uc008cuf.3	mm10	len	277	ExpAA	9.06	First60	9.06	PredHel	0	Topology	o		uc008cuf.3	Cnpy3
uc008ije.1	mm10	0.108	47	0.104	57	0.113	35	0.097	0.1	N	0.45	SignalP-noTM	uc008ije.1	Fbxo18				uc057bjo.1	mm10	len	168	ExpAA	9.09	First60	9.09	PredHel	0	Topology	o		uc057bjo.1	Cnpy3
uc008ijf.1	mm10	0.108	47	0.104	57	0.113	35	0.097	0.1	N	0.45	SignalP-noTM	uc008ijf.1	Fbxo18				uc008tef.2	mm10	len	116	ExpAA	9.17	First60	9.17	PredHel	0	Topology	o		uc008tef.2	Slc31a2
uc008iod.2	mm10	0.149	23	0.13	23	0.142	2	0.113	0.121	N	0.45	SignalP-noTM	uc008iod.2	Yme1l1				uc007olb.1	mm10	len	126	ExpAA	9.95	First60	9.95	PredHel	0	Topology	o		uc007olb.1	Sel1l
uc008ioe.2	mm10	0.149	23	0.13	23	0.142	2	0.113	0.121	N	0.45	SignalP-noTM	uc008ioe.2	Yme1l1				uc007okz.1	mm10	len	434	ExpAA	10.98	First60	6.78	PredHel	0	Topology	o		uc007okz.1	Sel1l
uc008ird.2	mm10	0.18	19	0.247	19	0.42	12	0.336	0.295	N	0.45	SignalP-noTM	uc008ird.2	Anapc2				uc009luw.3	mm10	len	477	ExpAA	11.58	First60	11.57	PredHel	0	Topology	o		uc009luw.3	Cpe
uc008ire.2	mm10	0.137	30	0.148	11	0.264	3	0.209	0.181	N	0.45	SignalP-noTM	uc008ire.2	Anapc2				uc009auk.2	mm10	len	551	ExpAA	11.9	First60	11.89	PredHel	1	Topology	i13-30o		uc009auk.2	Kl
uc008iyf.1	mm10	0.11	29	0.113	43	0.124	21	0.111	0.112	N	0.45	SignalP-noTM	uc008iyf.1	1700007K13Rik				uc007lyy.1	mm10	len	978	ExpAA	13.33	First60	0.52	PredHel	0	Topology	o		uc007lyy.1	Ern1
uc008iyw.2	mm10	0.212	21	0.218	21	0.384	1	0.209	0.213	N	0.45	SignalP-noTM	uc008iyw.2	Tsc1				uc007ppe.2	mm10	len	225	ExpAA	13.5	First60	13.49	PredHel	0	Topology	o		uc007ppe.2	Epdr1
uc008iyx.2	mm10	0.212	21	0.218	21	0.384	1	0.209	0.213	N	0.45	SignalP-noTM	uc008iyx.2	Tsc1				uc007zah.1	mm10	len	454	ExpAA	13.5	First60	13.49	PredHel	0	Topology	o		uc007zah.1	Heg1
uc008iyy.2	mm10	0.212	21	0.218	21	0.384	1	0.209	0.213	N	0.45	SignalP-noTM	uc008iyy.2	Tsc1				uc008tko.1	mm10	len	110	ExpAA	15.54	First60	0.01	PredHel	0	Topology	o		uc008tko.1	Frem1
uc008iyz.2	mm10	0.212	21	0.218	21	0.384	1	0.209	0.213	N	0.45	SignalP-noTM	uc008iyz.2	Tsc1				uc009opt.2	mm10	len	653	ExpAA	16.11	First60	15.37	PredHel	1	Topology	i13-30o		uc009opt.2	Glb1l2
uc008jhu.1	mm10	0.119	18	0.105	18	0.103	60	0.09	0.097	N	0.45	SignalP-noTM	uc008jhu.1	Zbtb34				uc007zrp.2	mm10	len	472	ExpAA	16.67	First60	16.39	PredHel	1	Topology	i7-26o		uc007zrp.2	Hspa13
uc008jis.2	mm10	0.875	20	0.898	20	0.942	2	0.919	0.909	Y	0.45	SignalP-noTM	uc008jis.2	Hspa5				uc007esk.1	mm10	len	739	ExpAA	16.88	First60	16.88	PredHel	0	Topology	o		uc007esk.1	Ptprk
uc008jit.2	mm10	0.875	20	0.898	20	0.942	2	0.919	0.909	Y	0.45	SignalP-noTM	uc008jit.2	Hspa5				uc007zrr.2	mm10	len	200	ExpAA	17.75	First60	17.74	PredHel	1	Topology	i7-26o		uc007zrr.2	Hspa13
uc008jmu.1	mm10	0.109	9	0.118	11	0.152	1	0.112	0.114	N	0.45	SignalP-noTM	uc008jmu.1	Zbtb26				uc007ppf.4	mm10	len	91	ExpAA	18.09	First60	18.09	PredHel	1	Topology	o15-37i		uc007ppf.4	Epdr1
uc008jmv.1	mm10	0.108	52	0.102	69	0.121	56	0.093	0.097	N	0.45	SignalP-noTM	uc008jmv.1	Zbtb26				uc007esj.1	mm10	len	168	ExpAA	18.52	First60	18.51	PredHel	1	Topology	o5-27i		uc007esj.1	Ptprk
uc008jmw.1	mm10	0.107	66	0.11	30	0.154	13	0.111	0.11	N	0.45	SignalP-noTM	uc008jmw.1	Rabgap1				uc007roc.2	mm10	len	537	ExpAA	18.64	First60	18.63	PredHel	1	Topology	i7-29o		uc007roc.2	Hexb
uc008jmx.1	mm10	0.112	23	0.108	47	0.119	45	0.099	0.103	N	0.45	SignalP-noTM	uc008jmx.1	Rabgap1				uc009opu.2	mm10	len	637	ExpAA	18.75	First60	18.09	PredHel	1	Topology	i13-32o		uc009opu.2	Glb1l2
uc008jmy.1	mm10	0.112	23	0.108	47	0.119	45	0.099	0.103	N	0.45	SignalP-noTM	uc008jmy.1	Rabgap1				uc009ekk.2	mm10	len	668	ExpAA	19.15	First60	0	PredHel	1	Topology	o425-447i		uc009ekk.2	Lrp6
uc008jqc.1	mm10	0.117	25	0.201	11	0.52	2	0.299	0.254	N	0.45	SignalP-noTM	uc008jqc.1	Mmadhc				uc033isn.1	mm10	len	354	ExpAA	19.84	First60	0.06	PredHel	1	Topology	o300-319i		uc033isn.1	Tgoln1
uc008jsy.1	mm10	0.109	46	0.113	13	0.146	3	0.116	0.114	N	0.45	SignalP-noTM	uc008jsy.1	Ccdc148				uc007lyz.1	mm10	len	709	ExpAA	20.45	First60	2.78	PredHel	0	Topology	o		uc007lyz.1	Ern1
uc008juq.2	mm10	0.113	56	0.109	56	0.143	26	0.103	0.106	N	0.45	SignalP-noTM	uc008juq.2	Rbms1				uc012gpq.2	mm10	len	516	ExpAA	20.48	First60	19.67	PredHel	1	Topology	i13-32o		uc012gpq.2	Glb1l2
uc008jur.2	mm10	0.11	31	0.115	12	0.151	7	0.122	0.119	N	0.45	SignalP-noTM	uc008jur.2	Rbms1				uc009tdw.2	mm10	len	467	ExpAA	20.49	First60	20.49	PredHel	1	Topology	i7-26o		uc009tdw.2	Hs6st2
uc008jus.2	mm10	0.11	31	0.115	12	0.151	7	0.122	0.119	N	0.45	SignalP-noTM	uc008jus.2	Rbms1				uc009tdx.2	mm10	len	507	ExpAA	20.49	First60	20.49	PredHel	1	Topology	i7-26o		uc009tdx.2	Hs6st2
uc008jut.2	mm10	0.108	67	0.102	67	0.115	42	0.097	0.099	N	0.45	SignalP-noTM	uc008jut.2	Rbms1				uc008phx.2	mm10	len	196	ExpAA	20.56	First60	3.94	PredHel	0	Topology	o		uc008phx.2	Selt
uc008juu.2	mm10	0.148	25	0.117	25	0.123	41	0.092	0.104	N	0.45	SignalP-noTM	uc008juu.2	Rbms1				uc007cpg.2	mm10	len	900	ExpAA	20.8	First60	20.78	PredHel	1	Topology	i7-29o		uc007cpg.2
uc008juv.1	mm10	0.11	31	0.115	12	0.151	7	0.122	0.119	N	0.45	SignalP-noTM	uc008juv.1	Rbms1				uc009lhr.2	mm10	len	341	ExpAA	20.94	First60	20.89	PredHel	0	Topology	o		uc009lhr.2	Erlin2
uc008jvk.2	mm10	0.196	32	0.224	32	0.618	1	0.303	0.256	N	0.5	SignalP-TM	uc008jvk.2	Fap				uc009lom.1	mm10	len	1244	ExpAA	21.66	First60	0	PredHel	1	Topology	o823-845i		uc009lom.1
uc008jvl.1	mm10	0.137	50	0.115	50	0.111	49	0.093	0.103	N	0.45	SignalP-noTM	uc008jvl.1	Fap				uc009lon.2	mm10	len	4591	ExpAA	21.69	First60	0.03	PredHel	1	Topology	o4182-4204i		uc009lon.2	Fat1
uc008jvz.2	mm10	0.109	29	0.11	12	0.12	5	0.109	0.11	N	0.45	SignalP-noTM	uc008jvz.2	Cobll1				uc007atw.1	mm10	len	574	ExpAA	22.06	First60	0.09	PredHel	1	Topology	o337-359i		uc007atw.1	Il1r1
uc008jwa.2	mm10	0.11	37	0.11	12	0.12	5	0.109	0.11	N	0.45	SignalP-noTM	uc008jwa.2	Cobll1				uc011yvv.1	mm10	len	633	ExpAA	22.13	First60	0	PredHel	1	Topology	o545-567i		uc011yvv.1	Itgb8
uc008jwb.2	mm10	0.109	29	0.11	12	0.12	5	0.109	0.11	N	0.45	SignalP-noTM	uc008jwb.2	Cobll1				uc009pdf.2	mm10	len	1000	ExpAA	22.57	First60	22.57	PredHel	1	Topology	i13-35o		uc009pdf.2	Hyou1
uc008jwc.2	mm10	0.11	37	0.11	12	0.12	5	0.109	0.11	N	0.45	SignalP-noTM	uc008jwc.2	Cobll1				uc009pde.2	mm10	len	505	ExpAA	22.58	First60	22.57	PredHel	1	Topology	i13-35o		uc009pde.2	Hyou1
uc008jwd.2	mm10	0.11	37	0.11	12	0.12	5	0.109	0.11	N	0.45	SignalP-noTM	uc008jwd.2	Cobll1				uc007pik.1	mm10	len	768	ExpAA	22.6	First60	0.47	PredHel	1	Topology	o680-702i		uc007pik.1	Itgb8
uc008jwe.1	mm10	0.11	69	0.109	12	0.117	5	0.108	0.109	N	0.45	SignalP-noTM	uc008jwe.1	Cobll1				uc008fvv.1	mm10	len	457	ExpAA	22.6	First60	2.89	PredHel	1	Topology	o377-399i		uc008fvv.1	Tmx3
uc008jwf.1	mm10	0.111	15	0.131	11	0.183	1	0.144	0.138	N	0.45	SignalP-noTM	uc008jwf.1	Cobll1				uc008pex.1	mm10	len	310	ExpAA	22.62	First60	0	PredHel	1	Topology	o252-274i		uc008pex.1	Frem2
uc008jwg.1	mm10	0.111	15	0.131	11	0.183	1	0.144	0.138	N	0.45	SignalP-noTM	uc008jwg.1	Cobll1				uc008cap.1	mm10	len	370	ExpAA	22.63	First60	0.05	PredHel	1	Topology	o306-328i		uc008cap.1	H2-K1
uc008jwh.1	mm10	0.109	29	0.11	12	0.12	5	0.109	0.11	N	0.45	SignalP-noTM	uc008jwh.1	Cobll1				uc008caq.1	mm10	len	361	ExpAA	22.64	First60	0.05	PredHel	1	Topology	o306-328i		uc008caq.1	H2-K1
uc008khm.2	mm10	0.143	40	0.117	40	0.117	1	0.095	0.105	N	0.45	SignalP-noTM	uc008khm.2	Nckap1				uc033hct.1	mm10	len	358	ExpAA	22.64	First60	0.05	PredHel	1	Topology	o294-316i		uc033hct.1	H2-K1
uc008khn.2	mm10	0.109	24	0.104	12	0.119	1	0.096	0.1	N	0.45	SignalP-noTM	uc008khn.2	Nckap1				uc009ngg.2	mm10	len	822	ExpAA	22.82	First60	0.08	PredHel	1	Topology	o647-669i		uc009ngg.2	Cdh3
uc008kio.1	mm10	0.11	60	0.106	46	0.12	39	0.098	0.102	N	0.45	SignalP-noTM	uc008kio.1	Ctnnd1				uc009ngh.2	mm10	len	823	ExpAA	22.82	First60	0.08	PredHel	1	Topology	o648-670i		uc009ngh.2	Cdh3
uc008kip.1	mm10	0.11	60	0.106	46	0.12	39	0.098	0.102	N	0.45	SignalP-noTM	uc008kip.1	Ctnnd1				uc012apq.1	mm10	len	188	ExpAA	22.83	First60	0.22	PredHel	1	Topology	o124-146i		uc012apq.1	H2-K1
uc008kiq.1	mm10	0.11	60	0.106	46	0.12	39	0.098	0.102	N	0.45	SignalP-noTM	uc008kiq.1	Ctnnd1				uc008hdi.2	mm10	len	291	ExpAA	22.88	First60	0.42	PredHel	1	Topology	o238-260i		uc008hdi.2	Cd274
uc008kir.1	mm10	0.11	60	0.106	46	0.12	39	0.098	0.102	N	0.45	SignalP-noTM	uc008kir.1	Ctnnd1				uc008evr.2	mm10	len	225	ExpAA	22.95	First60	0.73	PredHel	1	Topology	i186-208o		uc008evr.2	Tmed7
uc008kis.1	mm10	0.107	57	0.102	68	0.114	56	0.093	0.097	N	0.45	SignalP-noTM	uc008kis.1	Ctnnd1				uc008car.2	mm10	len	191	ExpAA	23.06	First60	3.41	PredHel	1	Topology	o57-79i		uc008car.2	H2-K1
uc008kit.1	mm10	0.11	60	0.106	46	0.12	39	0.098	0.102	N	0.45	SignalP-noTM	uc008kit.1	Ctnnd1				uc007atv.1	mm10	len	577	ExpAA	23.19	First60	1.22	PredHel	1	Topology	o340-362i		uc007atv.1	Il1r1
uc008kiu.1	mm10	0.114	33	0.112	11	0.127	1	0.104	0.108	N	0.45	SignalP-noTM	uc008kiu.1					uc007vhg.2	mm10	len	282	ExpAA	23.36	First60	0.04	PredHel	1	Topology	o222-244i		uc007vhg.2	Npr3
uc008kwa.1	mm10	0.108	53	0.107	13	0.116	5	0.103	0.105	N	0.45	SignalP-noTM	uc008kwa.1	Ckap5				uc009ekl.2	mm10	len	1614	ExpAA	24.22	First60	5.06	PredHel	1	Topology	o1371-1393i		uc009ekl.2	Lrp6
uc008kwb.1	mm10	0.108	53	0.107	13	0.116	5	0.103	0.105	N	0.45	SignalP-noTM	uc008kwb.1	Ckap5				uc008qys.2	mm10	len	859	ExpAA	24.81	First60	1.51	PredHel	1	Topology	o787-809i		uc008qys.2	Sort1
uc008kwc.1	mm10	0.108	53	0.107	13	0.116	5	0.103	0.105	N	0.45	SignalP-noTM	uc008kwc.1	Ckap5				uc007vhd.2	mm10	len	205	ExpAA	24.87	First60	2.36	PredHel	1	Topology	o145-167i		uc007vhd.2	Npr3
uc008kwd.1	mm10	0.108	53	0.107	13	0.116	5	0.103	0.105	N	0.45	SignalP-noTM	uc008kwd.1	Ckap5				uc008qyr.2	mm10	len	826	ExpAA	24.93	First60	1.55	PredHel	1	Topology	o754-776i		uc008qyr.2	Sort1
uc008kwe.1	mm10	0.108	53	0.107	13	0.116	5	0.103	0.105	N	0.45	SignalP-noTM	uc008kwe.1	Ckap5				uc009tdy.2	mm10	len	653	ExpAA	24.97	First60	0	PredHel	1	Topology	i154-173o		uc009tdy.2	Hs6st2
uc008kwf.1	mm10	0.202	59	0.16	59	0.229	13	0.121	0.139	N	0.45	SignalP-noTM	uc008kwf.1	Ckap5				uc009tdz.2	mm10	len	613	ExpAA	24.98	First60	0	PredHel	1	Topology	i154-173o		uc009tdz.2	Hs6st2
uc008lkg.3	mm10	0.171	21	0.189	21	0.379	1	0.192	0.191	N	0.45	SignalP-noTM	uc008lkg.3	Qser1				uc009tea.1	mm10	len	317	ExpAA	25.73	First60	0	PredHel	1	Topology	i154-173o		uc009tea.1	Hs6st2
uc008lrq.2	mm10	0.437	19	0.548	19	0.794	16	0.697	0.628	Y	0.45	SignalP-noTM	uc008lrq.2	Thbs1				uc007vhe.2	mm10	len	536	ExpAA	26.95	First60	4.4	PredHel	1	Topology	o476-498i		uc007vhe.2	Npr3
uc008lrr.2	mm10	0.437	19	0.548	19	0.794	16	0.697	0.628	Y	0.45	SignalP-noTM	uc008lrr.2	Thbs1				uc007vhf.2	mm10	len	537	ExpAA	26.97	First60	4.4	PredHel	1	Topology	o477-499i		uc007vhf.2	Npr3
uc008lur.1	mm10	0.163	35	0.125	35	0.143	11	0.102	0.113	N	0.45	SignalP-noTM	uc008lur.1	Mga				uc007oky.1	mm10	len	791	ExpAA	27.11	First60	6.71	PredHel	0	Topology	o		uc007oky.1	Sel1l
uc008lus.1	mm10	0.163	35	0.125	35	0.143	11	0.102	0.113	N	0.45	SignalP-noTM	uc008lus.1	Mga				uc007okx.1	mm10	len	741	ExpAA	28.54	First60	6.73	PredHel	0	Topology	o		uc007okx.1	Sel1l
uc008lut.2	mm10	0.163	35	0.125	35	0.143	11	0.102	0.113	N	0.45	SignalP-noTM	uc008lut.2	Mga				uc008vpf.1	mm10	len	773	ExpAA	29.4	First60	16.82	PredHel	1	Topology	i7-26o		uc008vpf.1	Dnajc16
uc008luu.1	mm10	0.163	35	0.125	35	0.143	11	0.102	0.113	N	0.45	SignalP-noTM	uc008luu.1	Mga				uc007uer.2	mm10	len	296	ExpAA	31.73	First60	8.83	PredHel	1	Topology	o114-136i		uc007uer.2	Shisa2
uc008luv.1	mm10	0.127	43	0.118	43	0.166	41	0.105	0.111	N	0.45	SignalP-noTM	uc008luv.1	Mga				uc008vwo.2	mm10	len	980	ExpAA	33.64	First60	10.81	PredHel	1	Topology	o860-882i		uc008vwo.2	Clstn1
uc008lwg.1	mm10	0.111	30	0.105	68	0.119	12	0.098	0.101	N	0.45	SignalP-noTM	uc008lwg.1	Snap23				uc008vwp.2	mm10	len	970	ExpAA	33.64	First60	10.81	PredHel	1	Topology	o850-872i		uc008vwp.2	Clstn1
uc008lwh.1	mm10	0.111	30	0.105	68	0.119	12	0.098	0.101	N	0.45	SignalP-noTM	uc008lwh.1	Snap23				uc009aul.2	mm10	len	1015	ExpAA	33.91	First60	11.89	PredHel	2	Topology	i13-30o984-1006i		uc009aul.2	Kl
uc008lwi.2	mm10	0.111	30	0.105	68	0.119	12	0.098	0.101	N	0.45	SignalP-noTM	uc008lwi.2	Snap23				uc008mnt.2	mm10	len	336	ExpAA	35.26	First60	1.97	PredHel	1	Topology	o185-207i		uc008mnt.2	Tmx4
uc008lzb.1	mm10	0.748	25	0.829	25	0.986	14	0.919	0.878	Y	0.45	SignalP-noTM	uc008lzb.1	Pdia3				uc007zai.1	mm10	len	1083	ExpAA	36.4	First60	13.5	PredHel	1	Topology	o949-971i		uc007zai.1	Heg1
uc008mfk.2	mm10	0.166	24	0.17	24	0.307	1	0.18	0.176	N	0.45	SignalP-noTM	uc008mfk.2	Fahd2a				uc008sqm.1	mm10	len	1048	ExpAA	38.2	First60	0.26	PredHel	0	Topology	o		uc008sqm.1	Npr2
uc008mnt.2	mm10	0.553	21	0.715	21	0.975	12	0.927	0.829	Y	0.45	SignalP-noTM	uc008mnt.2	Tmx4				uc007esl.1	mm10	len	778	ExpAA	38.42	First60	16.88	PredHel	1	Topology	o753-774i		uc007esl.1	Ptprk
uc008mnu.1	mm10	0.553	21	0.715	21	0.975	12	0.927	0.829	Y	0.45	SignalP-noTM	uc008mnu.1	Tmx4				uc007esm.1	mm10	len	845	ExpAA	38.46	First60	16.88	PredHel	1	Topology	o753-774i		uc007esm.1	Ptprk
uc008nfd.1	mm10	0.108	16	0.124	12	0.16	2	0.137	0.131	N	0.45	SignalP-noTM	uc008nfd.1	Rbck1				uc007rjo.2	mm10	len	73	ExpAA	39.97	First60	28.76	PredHel	2	Topology	o5-27i54-71o		uc007rjo.2	Tmem167
uc008nfe.1	mm10	0.108	16	0.124	12	0.16	2	0.137	0.131	N	0.45	SignalP-noTM	uc008nfe.1	Rbck1				uc007cex.2	mm10	len	191	ExpAA	41.97	First60	20.73	PredHel	2	Topology	i13-35o124-146i		uc007cex.2
uc008nje.2	mm10	0.309	48	0.234	48	0.314	41	0.173	0.201	N	0.45	SignalP-noTM	uc008nje.2	Snta1				uc007cey.2	mm10	len	191	ExpAA	41.97	First60	20.73	PredHel	2	Topology	i13-35o124-146i		uc007cey.2	Fam174a
uc008nkk.1	mm10	0.116	20	0.129	17	0.173	3	0.145	0.137	N	0.45	SignalP-noTM	uc008nkk.1	Trp53inp2				uc011xca.1	mm10	len	1472	ExpAA	42.29	First60	18.89	PredHel	2	Topology	o5-27i753-774o		uc011xca.1	Ptprk
uc008nks.1	mm10	0.111	43	0.106	43	0.127	2	0.102	0.104	N	0.45	SignalP-noTM	uc008nks.1	Acss2				uc011xcb.1	mm10	len	1446	ExpAA	42.54	First60	18.44	PredHel	2	Topology	o5-27i753-774o		uc011xcb.1	Ptprk
uc008nkt.1	mm10	0.111	43	0.106	43	0.127	2	0.102	0.104	N	0.45	SignalP-noTM	uc008nkt.1	Acss2				uc007esn.1	mm10	len	1458	ExpAA	42.59	First60	18.58	PredHel	2	Topology	o5-27i753-774o		uc007esn.1	Ptprk
uc008nku.1	mm10	0.111	43	0.106	43	0.127	2	0.102	0.104	N	0.45	SignalP-noTM	uc008nku.1	Acss2				uc008pey.1	mm10	len	3161	ExpAA	42.8	First60	20.15	PredHel	2	Topology	i21-43o3103-3125i		uc008pey.1	Frem2
uc008nkv.1	mm10	0.111	43	0.106	43	0.127	2	0.102	0.104	N	0.45	SignalP-noTM	uc008nkv.1	Acss2				uc007cpe.2	mm10	len	1241	ExpAA	42.86	First60	20.07	PredHel	2	Topology	i7-29o1109-1131i		uc007cpe.2	Nfasc
uc008nmf.2	mm10	0.435	42	0.215	42	0.373	8	0.166	0.189	N	0.45	SignalP-noTM	uc008nmf.2	Cpne1				uc007cpd.2	mm10	len	1158	ExpAA	43.47	First60	20.78	PredHel	2	Topology	i7-29o1026-1048i		uc007cpd.2	Nfasc
uc008nmg.2	mm10	0.435	42	0.215	42	0.373	8	0.166	0.189	N	0.45	SignalP-noTM	uc008nmg.2	Cpne1				uc007cpf.2	mm10	len	1175	ExpAA	43.47	First60	20.78	PredHel	2	Topology	i7-29o1043-1065i		uc007cpf.2	Nfasc
uc008npc.1	mm10	0.205	20	0.295	20	0.764	1	0.478	0.368	N	0.5	SignalP-TM	uc008npc.1	Blcap				uc011wrx.1	mm10	len	1190	ExpAA	43.47	First60	20.78	PredHel	2	Topology	i7-29o1058-1080i		uc011wrx.1	Nfasc
uc008npd.1	mm10	0.205	20	0.295	20	0.764	1	0.478	0.368	N	0.5	SignalP-TM	uc008npd.1	Blcap				uc009dul.2	mm10	len	455	ExpAA	43.9	First60	21.6	PredHel	2	Topology	o10-32i212-234o		uc009dul.2	Tnfrsf1a
uc008nxq.1	mm10	0.112	55	0.107	14	0.122	46	0.103	0.105	N	0.45	SignalP-noTM	uc008nxq.1	Zfp334				uc009cwg.2	mm10	len	1895	ExpAA	48.06	First60	11.95	PredHel	1	Topology	o1243-1265i		uc009cwg.2	Plxna1
uc008nya.2	mm10	0.112	22	0.149	12	0.304	6	0.224	0.189	N	0.45	SignalP-noTM	uc008nya.2	Zmynd8				uc008tee.2	mm10	len	144	ExpAA	65.67	First60	20.99	PredHel	3	Topology	o20-39i87-109o119-141i		uc008tee.2	Slc31a2
uc008nyb.3	mm10	0.109	52	0.106	52	0.112	22	0.1	0.103	N	0.45	SignalP-noTM	uc008nyb.3	Zmynd8				uc008teg.2	mm10	len	142	ExpAA	67.15	First60	22.46	PredHel	3	Topology	o15-37i85-107o117-139i		uc008teg.2	Slc31a2
uc008nyc.3	mm10	0.108	43	0.109	43	0.119	31	0.098	0.103	N	0.45	SignalP-noTM	uc008nyc.3	Zmynd8				uc009ldf.2	mm10	len	657	ExpAA	201.4	First60	36.74	PredHel	9	Topology	i5-27o42-64i106-128o143-165i185-207o212-234i486-505o531-553i623-645o		uc009ldf.2	Slc20a2
uc008nyd.3	mm10	0.109	68	0.107	44	0.114	23	0.097	0.101	N	0.45	SignalP-noTM	uc008nyd.3	Zmynd8				uc007otz.1	mm10	len	548	ExpAA	202.7	First60	22.64	PredHel	9	Topology	o5-27i82-101o154-176i183-205o209-228i419-441o451-473i486-508o523-542i		uc007otz.1	Slc24a4
uc008nye.3	mm10	0.108	43	0.109	43	0.119	31	0.098	0.103	N	0.45	SignalP-noTM	uc008nye.3	Zmynd8				uc011yqm.1	mm10	len	587	ExpAA	221.69	First60	22.64	PredHel	10	Topology	o5-27i82-101o154-176i183-205o209-228i419-441o451-473i486-508o523-542i555-577o		uc011yqm.1	Slc24a4
uc008nym.1	mm10	0.124	38	0.107	38	0.139	45	0.094	0.1	N	0.45	SignalP-noTM	uc008nym.1	Prex1				uc007oty.1	mm10	len	606	ExpAA	221.73	First60	22.64	PredHel	10	Topology	o5-27i82-101o154-176i183-205o209-228i438-460o470-492i505-527o542-561i574-596o		uc007oty.1	Slc24a4
uc008nyn.1	mm10	0.113	58	0.105	32	0.116	35	0.096	0.1	N	0.45	SignalP-noTM	uc008nyn.1	Prex1				uc008ecb.1	mm10	len	1278	ExpAA	288.28	First60	1.32	PredHel	12	Topology	o269-291i353-375o621-643i656-678o683-705i726-748o763-785i1077-1094o1098-1117i1124-1146o1193-1215i1228-1250o		uc008ecb.1	Npc1
uc008nyo.1	mm10	0.113	58	0.105	32	0.116	35	0.096	0.1	N	0.45	SignalP-noTM	uc008nyo.1	Prex1
uc008ofg.1	mm10	0.114	20	0.124	11	0.193	2	0.126	0.125	N	0.45	SignalP-noTM	uc008ofg.1	Slmo2
uc008oip.1	mm10	0.283	41	0.444	41	0.818	29	0.535	0.493	Y	0.45	SignalP-noTM	uc008oip.1	Lama5
uc008ojq.2	mm10	0.111	34	0.106	62	0.116	13	0.102	0.104	N	0.45	SignalP-noTM	uc008ojq.2	Dido1
uc008ojr.2	mm10	0.144	12	0.308	12	0.679	1	0.632	0.483	Y	0.45	SignalP-noTM	uc008ojr.2	Dido1
uc008ojs.2	mm10	0.111	34	0.106	62	0.116	13	0.102	0.104	N	0.45	SignalP-noTM	uc008ojs.2	Dido1
uc008ojt.2	mm10	0.111	34	0.106	62	0.116	13	0.102	0.104	N	0.45	SignalP-noTM	uc008ojt.2	Dido1
uc008oju.2	mm10	0.111	34	0.106	62	0.116	13	0.102	0.104	N	0.45	SignalP-noTM	uc008oju.2	Dido1
uc008ojv.2	mm10	0.111	34	0.106	62	0.116	13	0.102	0.104	N	0.45	SignalP-noTM	uc008ojv.2	Dido1
uc008ojw.2	mm10	0.111	34	0.106	62	0.116	13	0.102	0.104	N	0.45	SignalP-noTM	uc008ojw.2	Dido1
uc008ojx.2	mm10	0.171	35	0.188	35	0.479	40	0.194	0.191	N	0.45	SignalP-noTM	uc008ojx.2	Dido1
uc012byb.2	mm10	0.131	22	0.197	22	0.453	4	0.291	0.248	N	0.45	SignalP-noTM	uc012byb.2	Nckap1
uc012cbv.1	mm10	0.163	35	0.125	35	0.143	11	0.102	0.113	N	0.45	SignalP-noTM	uc012cbv.1	Mga
uc012cbw.1	mm10	0.114	70	0.109	11	0.122	8	0.109	0.109	N	0.45	SignalP-noTM	uc012cbw.1	Mga
uc012cge.1	mm10	0.109	59	0.107	44	0.117	36	0.1	0.103	N	0.45	SignalP-noTM	uc012cge.1	Rbck1
uc012cgf.1	mm10	0.111	12	0.135	12	0.187	3	0.16	0.149	N	0.45	SignalP-noTM	uc012cgf.1	Rbck1
uc012cgu.1	mm10	0.126	25	0.208	11	0.534	2	0.308	0.262	N	0.45	SignalP-noTM	uc012cgu.1	Snta1
uc012chp.1	mm10	0.114	30	0.104	12	0.123	5	0.101	0.102	N	0.45	SignalP-noTM	uc012chp.1	Cpne1
uc012chs.2	mm10	0.111	59	0.112	12	0.13	1	0.107	0.109	N	0.45	SignalP-noTM	uc012chs.2
uc012clx.1	mm10	0.149	23	0.137	23	0.203	1	0.126	0.131	N	0.45	SignalP-noTM	uc012clx.1	Lama5
uc029txn.1	mm10	0.106	50	0.109	23	0.162	12	0.112	0.111	N	0.45	SignalP-noTM	uc029txn.1	Ccdc148
uc029uic.1	mm10	0.109	48	0.107	48	0.11	30	0.1	0.103	N	0.45	SignalP-noTM	uc029uic.1	Zmynd8
uc033hmo.1	mm10	0.122	41	0.106	11	0.13	2	0.1	0.103	N	0.45	SignalP-noTM	uc033hmo.1	Zbtb34
uc033hms.1	mm10	0.108	52	0.102	69	0.121	56	0.093	0.097	N	0.45	SignalP-noTM	uc033hms.1
uc033hrb.1	mm10	0.205	20	0.295	20	0.764	1	0.478	0.368	N	0.5	SignalP-TM	uc033hrb.1
uc008ooa.1	mm10	0.113	65	0.109	65	0.122	46	0.1	0.104	N	0.45	SignalP-noTM	uc008ooa.1	Zfhx4
uc008oob.3	mm10	0.141	36	0.12	36	0.218	3	0.116	0.118	N	0.45	SignalP-noTM	uc008oob.3	Pex2
uc008ooc.3	mm10	0.141	36	0.12	36	0.218	3	0.116	0.118	N	0.45	SignalP-noTM	uc008ooc.3	Pex2
uc008ood.3	mm10	0.141	36	0.12	36	0.218	3	0.116	0.118	N	0.45	SignalP-noTM	uc008ood.3	Pex2
uc008opo.3	mm10	0.11	29	0.115	12	0.149	3	0.119	0.117	N	0.45	SignalP-noTM	uc008opo.3	Impa1
uc008opp.2	mm10	0.11	29	0.115	12	0.149	3	0.119	0.117	N	0.45	SignalP-noTM	uc008opp.2	Impa1
uc008opq.1	mm10	0.11	29	0.115	12	0.15	3	0.12	0.118	N	0.45	SignalP-noTM	uc008opq.1	Impa1
uc008ovs.1	mm10	0.108	47	0.105	11	0.119	1	0.097	0.101	N	0.45	SignalP-noTM	uc008ovs.1	Prkci
uc008owc.1	mm10	0.137	19	0.169	19	0.391	12	0.209	0.191	N	0.45	SignalP-noTM	uc008owc.1	Zmat3
uc008owt.4	mm10	0.108	69	0.111	11	0.123	2	0.114	0.113	N	0.45	SignalP-noTM	uc008owt.4	Pex5l
uc008pca.1	mm10	0.109	56	0.11	54	0.12	30	0.103	0.107	N	0.45	SignalP-noTM	uc008pca.1	Larp1b
uc008pcb.1	mm10	0.109	56	0.11	54	0.12	30	0.103	0.107	N	0.45	SignalP-noTM	uc008pcb.1	Larp1b
uc008pcj.2	mm10	0.108	54	0.106	52	0.116	36	0.098	0.101	N	0.45	SignalP-noTM	uc008pcj.2	Phf17
uc008pck.2	mm10	0.108	54	0.106	52	0.116	36	0.098	0.101	N	0.45	SignalP-noTM	uc008pck.2	Phf17
uc008pcl.2	mm10	0.108	54	0.106	52	0.116	36	0.098	0.101	N	0.45	SignalP-noTM	uc008pcl.2	Phf17
uc008pcm.2	mm10	0.108	54	0.106	52	0.116	36	0.098	0.101	N	0.45	SignalP-noTM	uc008pcm.2	Phf17
uc008pex.1	mm10	0.124	28	0.126	28	0.168	8	0.13	0.128	N	0.45	SignalP-noTM	uc008pex.1	Frem2
uc008pey.1	mm10	0.626	40	0.762	40	0.969	30	0.784	0.774	Y	0.45	SignalP-noTM	uc008pey.1	Frem2
uc008php.1	mm10	0.134	26	0.159	26	0.251	15	0.184	0.172	N	0.45	SignalP-noTM	uc008php.1	Tsc22d2
uc008phq.1	mm10	0.138	23	0.164	23	0.25	4	0.193	0.18	N	0.45	SignalP-noTM	uc008phq.1	Tsc22d2
uc008phx.2	mm10	0.672	20	0.781	20	0.98	10	0.9	0.845	Y	0.45	SignalP-noTM	uc008phx.2	Selt
uc008ppi.1	mm10	0.109	55	0.105	55	0.128	20	0.101	0.103	N	0.45	SignalP-noTM	uc008ppi.1	Plrg1
uc008pra.2	mm10	0.114	20	0.107	60	0.113	47	0.099	0.103	N	0.45	SignalP-noTM	uc008pra.2	Sh3d19
uc008pup.1	mm10	0.541	36	0.681	36	0.988	16	0.882	0.789	Y	0.45	SignalP-noTM	uc008pup.1	0610031J06Rik
uc008qbk.2	mm10	0.283	33	0.323	33	0.624	2	0.431	0.366	N	0.5	SignalP-TM	uc008qbk.2	Nup210l
uc008qkx.1	mm10	0.107	30	0.106	24	0.139	7	0.105	0.106	N	0.45	SignalP-noTM	uc008qkx.1	Rprd2
uc008qky.1	mm10	0.107	30	0.106	24	0.139	7	0.105	0.106	N	0.45	SignalP-noTM	uc008qky.1	Rprd2
uc008qkz.1	mm10	0.107	30	0.106	24	0.139	7	0.105	0.106	N	0.45	SignalP-noTM	uc008qkz.1	Rprd2
uc008qla.1	mm10	0.108	42	0.106	42	0.112	26	0.095	0.1	N	0.45	SignalP-noTM	uc008qla.1	Rprd2
uc008qlb.1	mm10	0.107	30	0.106	24	0.139	7	0.105	0.106	N	0.45	SignalP-noTM	uc008qlb.1	Rprd2
uc008qlc.1	mm10	0.107	30	0.106	24	0.139	7	0.105	0.106	N	0.45	SignalP-noTM	uc008qlc.1	Rprd2
uc008qld.1	mm10	0.107	30	0.106	24	0.139	7	0.105	0.106	N	0.45	SignalP-noTM	uc008qld.1	Rprd2
uc008qle.1	mm10	0.107	30	0.106	24	0.139	7	0.105	0.106	N	0.45	SignalP-noTM	uc008qle.1	Rprd2
uc008qqu.2	mm10	0.133	31	0.111	31	0.11	55	0.096	0.103	N	0.45	SignalP-noTM	uc008qqu.2	Fam46c
uc008qrs.3	mm10	0.11	57	0.111	41	0.124	30	0.099	0.104	N	0.45	SignalP-noTM	uc008qrs.3	Vangl1
uc008qrt.1	mm10	0.11	57	0.111	41	0.124	30	0.099	0.104	N	0.45	SignalP-noTM	uc008qrt.1	Vangl1
uc008qyr.2	mm10	0.598	32	0.742	32	0.963	20	0.918	0.837	Y	0.45	SignalP-noTM	uc008qyr.2	Sort1
uc008qys.2	mm10	0.598	32	0.742	32	0.963	20	0.918	0.837	Y	0.45	SignalP-noTM	uc008qys.2	Sort1
uc008rca.1	mm10	0.108	60	0.112	11	0.158	4	0.115	0.114	N	0.45	SignalP-noTM	uc008rca.1	Cdc14a
uc008rcb.1	mm10	0.108	60	0.112	11	0.158	4	0.115	0.114	N	0.45	SignalP-noTM	uc008rcb.1	Cdc14a
uc008rko.2	mm10	0.155	48	0.125	48	0.119	43	0.098	0.11	N	0.45	SignalP-noTM	uc008rko.2	Tet2
uc008rkp.2	mm10	0.134	16	0.108	16	0.124	47	0.09	0.098	N	0.45	SignalP-noTM	uc008rkp.2	Tet2
uc008rkq.2	mm10	0.119	29	0.121	11	0.154	2	0.13	0.126	N	0.45	SignalP-noTM	uc008rkq.2	Tet2
uc008rpe.2	mm10	0.11	65	0.107	65	0.114	48	0.097	0.102	N	0.45	SignalP-noTM	uc008rpe.2	Pkn2
uc008rpf.2	mm10	0.11	65	0.107	65	0.114	48	0.097	0.102	N	0.45	SignalP-noTM	uc008rpf.2	Pkn2
uc008rpg.2	mm10	0.11	65	0.107	65	0.114	48	0.097	0.102	N	0.45	SignalP-noTM	uc008rpg.2	Pkn2
uc008rth.2	mm10	0.109	22	0.106	56	0.139	37	0.101	0.103	N	0.45	SignalP-noTM	uc008rth.2	Usp33
uc008rti.2	mm10	0.11	29	0.103	70	0.114	55	0.098	0.1	N	0.45	SignalP-noTM	uc008rti.2	Usp33
uc008rtj.2	mm10	0.11	29	0.103	70	0.114	55	0.098	0.1	N	0.45	SignalP-noTM	uc008rtj.2	Usp33
uc008rtk.2	mm10	0.11	29	0.103	70	0.114	55	0.098	0.1	N	0.45	SignalP-noTM	uc008rtk.2	Usp33
uc008rtl.1	mm10	0.11	29	0.103	70	0.114	55	0.098	0.1	N	0.45	SignalP-noTM	uc008rtl.1	Usp33
uc012cmz.2	mm10	0.141	36	0.12	36	0.218	3	0.116	0.118	N	0.45	SignalP-noTM	uc012cmz.2	Pex2
uc012cna.2	mm10	0.141	36	0.12	36	0.218	3	0.116	0.118	N	0.45	SignalP-noTM	uc012cna.2	Pex2
uc012cnb.2	mm10	0.141	36	0.12	36	0.218	3	0.116	0.118	N	0.45	SignalP-noTM	uc012cnb.2	Pex2
uc012cng.1	mm10	0.119	34	0.109	34	0.131	33	0.102	0.105	N	0.45	SignalP-noTM	uc012cng.1	Zfp704
uc012cnh.1	mm10	0.112	61	0.12	11	0.19	39	0.134	0.128	N	0.45	SignalP-noTM	uc012cnh.1	Zfp704
uc012css.1	mm10	0.283	33	0.323	33	0.624	2	0.431	0.366	N	0.5	SignalP-TM	uc012css.1	Nup210l
uc012cux.2	mm10	0.11	57	0.111	41	0.124	30	0.099	0.104	N	0.45	SignalP-noTM	uc012cux.2	Vangl1
uc012cwq.1	mm10	0.108	60	0.112	11	0.158	4	0.115	0.114	N	0.45	SignalP-noTM	uc012cwq.1	Cdc14a
uc012cxy.1	mm10	0.119	29	0.121	11	0.154	2	0.13	0.126	N	0.45	SignalP-noTM	uc012cxy.1	Tet2
uc012cxz.1	mm10	0.119	29	0.121	11	0.154	2	0.13	0.126	N	0.45	SignalP-noTM	uc012cxz.1	Tet2
uc033hsb.1	mm10	0.141	36	0.12	36	0.218	3	0.116	0.118	N	0.45	SignalP-noTM	uc033hsb.1	Pex2
uc033hsc.1	mm10	0.141	36	0.12	36	0.218	3	0.116	0.118	N	0.45	SignalP-noTM	uc033hsc.1
uc033htd.1	mm10	0.109	53	0.114	11	0.144	1	0.107	0.11	N	0.45	SignalP-noTM	uc033htd.1	Intu
uc033hys.1	mm10	0.133	31	0.111	31	0.11	55	0.096	0.103	N	0.45	SignalP-noTM	uc033hys.1
uc057bpk.1	mm10	0.11	29	0.115	12	0.149	3	0.119	0.117	N	0.45	SignalP-noTM	uc057bpk.1	Impa1
uc008sdk.2	mm10	0.12	33	0.189	12	0.419	1	0.244	0.219	N	0.45	SignalP-noTM	uc008sdk.2	Faxc
uc008sdl.2	mm10	0.12	33	0.189	12	0.419	1	0.244	0.219	N	0.45	SignalP-noTM	uc008sdl.2	Faxc
uc008sdn.2	mm10	0.12	33	0.189	12	0.419	1	0.244	0.219	N	0.45	SignalP-noTM	uc008sdn.2	Faxc
uc008sfv.2	mm10	0.126	23	0.14	23	0.237	11	0.157	0.149	N	0.45	SignalP-noTM	uc008sfv.2	Rngtt
uc008sqm.1	mm10	0.367	23	0.509	23	0.921	1	0.706	0.615	Y	0.45	SignalP-noTM	uc008sqm.1	Npr2
uc008sqn.1	mm10	0.117	29	0.21	11	0.479	1	0.363	0.293	N	0.45	SignalP-noTM	uc008sqn.1	Npr2
uc008sqo.1	mm10	0.117	29	0.21	11	0.479	1	0.363	0.293	N	0.45	SignalP-noTM	uc008sqo.1	Npr2
uc008sqp.1	mm10	0.116	24	0.119	24	0.158	10	0.122	0.121	N	0.45	SignalP-noTM	uc008sqp.1	Npr2
uc008swu.1	mm10	0.154	46	0.198	11	0.494	3	0.371	0.267	N	0.5	SignalP-TM	uc008swu.1	Abca1
uc008szy.3	mm10	0.113	64	0.118	11	0.155	1	0.116	0.117	N	0.45	SignalP-noTM	uc008szy.3	Hsdl2
uc008szz.2	mm10	0.151	24	0.159	24	0.209	3	0.169	0.165	N	0.45	SignalP-noTM	uc008szz.2	Hsdl2
uc008tee.2	mm10	0.191	49	0.187	11	0.427	1	0.312	0.237	N	0.5	SignalP-TM	uc008tee.2	Slc31a2
uc008tef.2	mm10	0.231	32	0.388	32	0.889	9	0.702	0.558	Y	0.45	SignalP-noTM	uc008tef.2	Slc31a2
uc008teg.2	mm10	0.203	47	0.192	47	0.373	1	0.191	0.192	N	0.5	SignalP-TM	uc008teg.2	Slc31a2
uc008tkm.2	mm10	0.865	30	0.884	30	0.965	12	0.905	0.895	Y	0.45	SignalP-noTM	uc008tkm.2	Frem1
uc008tkn.2	mm10	0.865	30	0.884	30	0.965	12	0.905	0.895	Y	0.45	SignalP-noTM	uc008tkn.2	Frem1
uc008tko.1	mm10	0.136	16	0.113	16	0.11	25	0.091	0.101	N	0.45	SignalP-noTM	uc008tko.1	Frem1
uc008tkp.1	mm10	0.109	47	0.12	15	0.162	8	0.135	0.128	N	0.45	SignalP-noTM	uc008tkp.1	Frem1
uc008tta.1	mm10	0.184	31	0.181	31	0.287	27	0.186	0.184	N	0.45	SignalP-noTM	uc008tta.1	Hook1
uc008ttb.1	mm10	0.184	31	0.181	31	0.287	27	0.186	0.184	N	0.45	SignalP-noTM	uc008ttb.1	Hook1
uc008ttc.1	mm10	0.184	31	0.181	31	0.287	27	0.186	0.184	N	0.45	SignalP-noTM	uc008ttc.1	Hook1
uc008tyl.1	mm10	0.792	23	0.501	23	0.656	2	0.398	0.46	N	0.5	SignalP-TM	uc008tyl.1	Dhcr24
uc008ueg.2	mm10	0.271	24	0.244	24	0.703	37	0.226	0.234	N	0.45	SignalP-noTM	uc008ueg.2	Cmpk1
uc008uhq.1	mm10	0.111	55	0.107	15	0.128	5	0.108	0.107	N	0.45	SignalP-noTM	uc008uhq.1	Zswim5
uc008utq.2	mm10	0.154	23	0.123	23	0.143	42	0.097	0.109	N	0.45	SignalP-noTM	uc008utq.2	Psmb2
uc008utr.2	mm10	0.154	23	0.123	23	0.143	42	0.097	0.109	N	0.45	SignalP-noTM	uc008utr.2	Psmb2
uc008vcr.2	mm10	0.211	29	0.138	29	0.125	28	0.092	0.113	N	0.45	SignalP-noTM	uc008vcr.2	Wdtc1
uc008vpf.1	mm10	0.78	26	0.852	26	0.983	17	0.929	0.893	Y	0.45	SignalP-noTM	uc008vpf.1	Dnajc16
uc008vtf.1	mm10	0.23	21	0.264	21	0.545	19	0.298	0.282	N	0.45	SignalP-noTM	uc008vtf.1	Fv1
uc008vtm.1	mm10	0.518	41	0.48	41	0.751	36	0.366	0.434	N	0.5	SignalP-TM	uc008vtm.1	2510039O18Rik
uc008vtn.1	mm10	0.518	41	0.48	41	0.751	36	0.366	0.434	N	0.5	SignalP-TM	uc008vtn.1	2510039O18Rik
uc008vuq.3	mm10	0.131	29	0.13	11	0.227	2	0.168	0.151	N	0.45	SignalP-noTM	uc008vuq.3	Mtor
uc008vur.2	mm10	0.131	29	0.13	11	0.227	2	0.168	0.151	N	0.45	SignalP-noTM	uc008vur.2	Mtor
uc008vwo.2	mm10	0.763	29	0.811	29	0.946	9	0.872	0.844	Y	0.45	SignalP-noTM	uc008vwo.2	Clstn1
uc008vwp.2	mm10	0.763	29	0.811	29	0.946	9	0.872	0.844	Y	0.45	SignalP-noTM	uc008vwp.2	Clstn1
uc008wai.1	mm10	0.11	41	0.11	41	0.122	28	0.099	0.104	N	0.45	SignalP-noTM	uc008wai.1	Chd5
uc008waj.1	mm10	0.107	39	0.109	46	0.123	25	0.102	0.106	N	0.45	SignalP-noTM	uc008waj.1	Chd5
uc008wfg.1	mm10	0.132	23	0.122	11	0.188	1	0.126	0.124	N	0.5	SignalP-TM	uc008wfg.1	Gltpd1
uc012dbk.1	mm10	0.126	23	0.14	23	0.237	11	0.157	0.149	N	0.45	SignalP-noTM	uc012dbk.1	Rngtt
uc012dej.1	mm10	0.11	49	0.108	42	0.122	24	0.096	0.102	N	0.45	SignalP-noTM	uc012dej.1	Rad23b
uc012dek.1	mm10	0.119	46	0.109	46	0.125	17	0.101	0.105	N	0.45	SignalP-noTM	uc012dek.1	Rad23b
uc012djw.2	mm10	0.493	46	0.248	46	0.307	44	0.112	0.174	N	0.45	SignalP-noTM	uc012djw.2	Szt2
uc012djx.2	mm10	0.493	46	0.248	46	0.307	44	0.112	0.174	N	0.45	SignalP-noTM	uc012djx.2	Szt2
uc012dml.1	mm10	0.11	61	0.107	11	0.116	3	0.102	0.104	N	0.45	SignalP-noTM	uc012dml.1	Wdtc1
uc012dqc.1	mm10	0.11	41	0.11	41	0.122	28	0.099	0.104	N	0.45	SignalP-noTM	uc012dqc.1	Chd5
uc056zvl.1	mm10	0.126	23	0.14	23	0.237	11	0.157	0.149	N	0.45	SignalP-noTM	uc056zvl.1	Rngtt
uc008wns.1	mm10	0.109	39	0.107	39	0.118	13	0.101	0.104	N	0.45	SignalP-noTM	uc008wns.1	Gnai1
uc008wvh.1	mm10	0.106	48	0.111	44	0.169	39	0.093	0.104	N	0.5	SignalP-TM	uc008wvh.1	Ept1
uc008wxg.1	mm10	0.138	20	0.114	20	0.113	55	0.092	0.102	N	0.45	SignalP-noTM	uc008wxg.1	Gtf3c2
uc008wxh.1	mm10	0.138	20	0.114	20	0.113	55	0.092	0.102	N	0.45	SignalP-noTM	uc008wxh.1	Gtf3c2
uc008wxi.1	mm10	0.138	20	0.114	20	0.113	55	0.092	0.102	N	0.45	SignalP-noTM	uc008wxi.1	Gtf3c2
uc008wxj.1	mm10	0.138	20	0.114	20	0.113	55	0.092	0.102	N	0.45	SignalP-noTM	uc008wxj.1	Gtf3c2
uc008xcg.2	mm10	0.108	57	0.115	12	0.155	1	0.106	0.11	N	0.45	SignalP-noTM	uc008xcg.2	Fam193a
uc008xch.2	mm10	0.111	47	0.109	14	0.125	12	0.111	0.11	N	0.45	SignalP-noTM	uc008xch.2	Fam193a
uc008xci.1	mm10	0.111	51	0.109	51	0.115	26	0.101	0.105	N	0.45	SignalP-noTM	uc008xci.1	Fam193a
uc008xes.2	mm10	0.11	69	0.11	25	0.137	9	0.112	0.111	N	0.45	SignalP-noTM	uc008xes.2	Tbc1d14
uc008xet.1	mm10	0.223	25	0.168	25	0.231	1	0.133	0.149	N	0.45	SignalP-noTM	uc008xet.1	Tbc1d14
uc008xeu.2	mm10	0.223	25	0.168	25	0.231	1	0.133	0.149	N	0.45	SignalP-noTM	uc008xeu.2	Tbc1d14
uc008xev.1	mm10	0.19	25	0.175	19	0.214	1	0.169	0.172	N	0.45	SignalP-noTM	uc008xev.1	Tbc1d14
uc008xew.2	mm10	0.223	25	0.168	25	0.231	1	0.133	0.149	N	0.45	SignalP-noTM	uc008xew.2	Tbc1d14
uc008xex.1	mm10	0.19	25	0.175	19	0.214	1	0.169	0.172	N	0.45	SignalP-noTM	uc008xex.1	Tbc1d14
uc008xfa.2	mm10	0.111	47	0.107	53	0.117	46	0.098	0.102	N	0.45	SignalP-noTM	uc008xfa.2	Mrfap1
uc008xfe.1	mm10	0.119	25	0.105	25	0.116	1	0.094	0.099	N	0.45	SignalP-noTM	uc008xfe.1	Ppp2r2c
uc008xuq.3	mm10	0.11	54	0.111	48	0.127	40	0.105	0.108	N	0.45	SignalP-noTM	uc008xuq.3	Clock
uc008xur.2	mm10	0.11	54	0.111	48	0.127	40	0.105	0.108	N	0.45	SignalP-noTM	uc008xur.2	Clock
uc008xus.2	mm10	0.11	54	0.111	48	0.127	40	0.105	0.108	N	0.45	SignalP-noTM	uc008xus.2	Clock
uc008xut.2	mm10	0.117	28	0.113	11	0.139	1	0.111	0.112	N	0.45	SignalP-noTM	uc008xut.2	Clock
uc008yaz.3	mm10	0.666	19	0.783	19	0.964	10	0.912	0.852	Y	0.45	SignalP-noTM	uc008yaz.3	Alb
uc008yee.2	mm10	0.11	43	0.149	12	0.259	1	0.178	0.165	N	0.45	SignalP-noTM	uc008yee.2	Ccng2
uc008yef.2	mm10	0.11	43	0.149	12	0.259	1	0.178	0.165	N	0.45	SignalP-noTM	uc008yef.2	Ccng2
uc008yhz.1	mm10	0.108	53	0.11	12	0.15	5	0.118	0.114	N	0.45	SignalP-noTM	uc008yhz.1	Helq
uc008yia.1	mm10	0.111	29	0.104	29	0.109	35	0.098	0.101	N	0.45	SignalP-noTM	uc008yia.1	Helq
uc008yzc.1	mm10	0.112	47	0.126	11	0.173	1	0.145	0.133	N	0.5	SignalP-TM	uc008yzc.1	Usp30
uc008zdr.1	mm10	0.113	61	0.154	12	0.277	1	0.167	0.161	N	0.45	SignalP-noTM	uc008zdr.1	Gatc
uc008ztb.1	mm10	0.243	31	0.196	31	0.226	3	0.164	0.178	N	0.45	SignalP-noTM	uc008ztb.1	Mrps17
uc008ztc.1	mm10	0.243	31	0.196	31	0.226	3	0.164	0.178	N	0.45	SignalP-noTM	uc008ztc.1	Mrps17
uc008ztd.1	mm10	0.243	31	0.196	31	0.226	3	0.164	0.178	N	0.45	SignalP-noTM	uc008ztd.1	Mrps17
uc008zvt.1	mm10	0.129	45	0.121	45	0.137	43	0.113	0.117	N	0.45	SignalP-noTM	uc008zvt.1	Gtf2ird1
uc008zvu.2	mm10	0.129	45	0.121	45	0.137	43	0.113	0.117	N	0.45	SignalP-noTM	uc008zvu.2	Gtf2ird1
uc008zvv.2	mm10	0.129	45	0.121	45	0.137	43	0.113	0.117	N	0.45	SignalP-noTM	uc008zvv.2	Gtf2ird1
uc008zvw.2	mm10	0.129	45	0.121	45	0.137	43	0.113	0.117	N	0.45	SignalP-noTM	uc008zvw.2	Gtf2ird1
uc008zvx.2	mm10	0.129	45	0.121	45	0.137	43	0.113	0.117	N	0.45	SignalP-noTM	uc008zvx.2	Gtf2ird1
uc008zvy.2	mm10	0.129	45	0.121	45	0.137	43	0.113	0.117	N	0.45	SignalP-noTM	uc008zvy.2	Gtf2ird1
uc008zvz.2	mm10	0.129	45	0.121	45	0.137	43	0.113	0.117	N	0.45	SignalP-noTM	uc008zvz.2	Gtf2ird1
uc008zwa.2	mm10	0.129	45	0.121	45	0.137	43	0.113	0.117	N	0.45	SignalP-noTM	uc008zwa.2	Gtf2ird1
uc008zwb.2	mm10	0.129	45	0.121	45	0.137	43	0.113	0.117	N	0.45	SignalP-noTM	uc008zwb.2	Gtf2ird1
uc008zwc.2	mm10	0.129	45	0.121	45	0.137	43	0.113	0.117	N	0.45	SignalP-noTM	uc008zwc.2	Gtf2ird1
uc008zwd.2	mm10	0.129	45	0.121	45	0.137	43	0.113	0.117	N	0.45	SignalP-noTM	uc008zwd.2	Gtf2ird1
uc008zwe.2	mm10	0.129	45	0.121	45	0.137	43	0.113	0.117	N	0.45	SignalP-noTM	uc008zwe.2	Gtf2ird1
uc008zwg.1	mm10	0.129	45	0.121	45	0.137	43	0.113	0.117	N	0.45	SignalP-noTM	uc008zwg.1	Gtf2ird1
uc008zwh.2	mm10	0.129	45	0.121	45	0.137	43	0.113	0.117	N	0.45	SignalP-noTM	uc008zwh.2	Gtf2ird1
uc009ajm.2	mm10	0.11	52	0.105	22	0.114	10	0.101	0.103	N	0.45	SignalP-noTM	uc009ajm.2	Rnf216
uc009ajn.2	mm10	0.11	52	0.106	22	0.115	10	0.101	0.103	N	0.45	SignalP-noTM	uc009ajn.2	Rnf216
uc009ajo.2	mm10	0.11	52	0.105	22	0.114	10	0.101	0.103	N	0.45	SignalP-noTM	uc009ajo.2	Rnf216
uc009akh.2	mm10	0.335	29	0.292	29	0.491	2	0.321	0.303	N	0.5	SignalP-TM	uc009akh.2	Kdelr2
uc009ako.2	mm10	0.107	29	0.104	70	0.12	55	0.097	0.1	N	0.45	SignalP-noTM	uc009ako.2	Cyth3
uc009anj.1	mm10	0.19	23	0.225	23	0.35	16	0.268	0.248	N	0.45	SignalP-noTM	uc009anj.1	Usp12
uc009auk.2	mm10	0.696	35	0.808	35	0.994	23	0.933	0.875	Y	0.45	SignalP-noTM	uc009auk.2	Kl
uc009aul.2	mm10	0.696	35	0.808	35	0.994	23	0.933	0.875	Y	0.45	SignalP-noTM	uc009aul.2	Kl
uc012dxl.1	mm10	0.106	58	0.139	12	0.229	1	0.153	0.147	N	0.45	SignalP-noTM	uc012dxl.1	Clock
uc012dzs.1	mm10	0.108	53	0.11	12	0.15	5	0.118	0.114	N	0.45	SignalP-noTM	uc012dzs.1	Helq
uc012eee.1	mm10	0.11	53	0.115	31	0.163	11	0.122	0.119	N	0.45	SignalP-noTM	uc012eee.1	Gtf2ird1
uc012egh.1	mm10	0.109	68	0.104	36	0.115	23	0.097	0.1	N	0.45	SignalP-noTM	uc012egh.1	Cyth3
uc029voy.2	mm10	0.141	30	0.131	30	0.145	29	0.123	0.127	N	0.45	SignalP-noTM	uc029voy.2	Cct6a
uc033ijd.1	mm10	0.111	47	0.107	53	0.117	46	0.098	0.102	N	0.45	SignalP-noTM	uc033ijd.1
uc009avo.1	mm10	0.185	42	0.266	42	0.517	32	0.242	0.256	N	0.5	SignalP-TM	uc009avo.1	Casd1
uc009bey.3	mm10	0.153	45	0.129	45	0.168	44	0.111	0.119	N	0.45	SignalP-noTM	uc009bey.3	Ube2h
uc009bez.3	mm10	0.109	55	0.112	11	0.133	1	0.106	0.109	N	0.45	SignalP-noTM	uc009bez.3	Ube2h
uc009bfa.3	mm10	0.109	55	0.112	11	0.133	1	0.106	0.108	N	0.45	SignalP-noTM	uc009bfa.3	Ube2h
uc009bhz.1	mm10	0.116	31	0.112	11	0.134	1	0.108	0.11	N	0.45	SignalP-noTM	uc009bhz.1	Wdr91
uc009cnf.1	mm10	0.109	43	0.103	66	0.12	9	0.099	0.101	N	0.45	SignalP-noTM	uc009cnf.1	Mob1a
uc009csh.2	mm10	0.113	22	0.152	16	0.369	14	0.231	0.195	N	0.45	SignalP-noTM	uc009csh.2	Mxd1
uc009cwg.2	mm10	0.592	28	0.748	28	0.988	18	0.94	0.852	Y	0.45	SignalP-noTM	uc009cwg.2	Plxna1
uc009cyd.2	mm10	0.109	65	0.11	51	0.122	41	0.104	0.107	N	0.45	SignalP-noTM	uc009cyd.2	Xpc
uc009cyv.1	mm10	0.111	56	0.131	12	0.202	1	0.129	0.13	N	0.45	SignalP-noTM	uc009cyv.1	Zfyve20
uc009dak.2	mm10	0.172	19	0.172	19	0.225	1	0.161	0.166	N	0.45	SignalP-noTM	uc009dak.2	Tmf1
uc009dam.3	mm10	0.118	30	0.115	12	0.134	4	0.122	0.119	N	0.45	SignalP-noTM	uc009dam.3	Uba3
uc009dan.3	mm10	0.118	30	0.114	12	0.133	4	0.121	0.118	N	0.45	SignalP-noTM	uc009dan.3	Uba3
uc009dao.3	mm10	0.107	24	0.109	24	0.135	56	0.106	0.107	N	0.5	SignalP-TM	uc009dao.3	Uba3
uc009dap.3	mm10	0.109	31	0.107	31	0.116	11	0.102	0.104	N	0.45	SignalP-noTM	uc009dap.3	Uba3
uc009daq.3	mm10	0.118	30	0.115	12	0.134	4	0.122	0.119	N	0.45	SignalP-noTM	uc009daq.3	Uba3
uc009deh.1	mm10	0.107	66	0.102	66	0.105	60	0.095	0.098	N	0.45	SignalP-noTM	uc009deh.1	Srgap3
uc009dei.1	mm10	0.107	66	0.102	66	0.105	60	0.095	0.098	N	0.45	SignalP-noTM	uc009dei.1	Srgap3
uc009dej.1	mm10	0.107	66	0.102	66	0.105	60	0.095	0.098	N	0.45	SignalP-noTM	uc009dej.1	Srgap3
uc009dmk.1	mm10	0.111	27	0.106	27	0.116	22	0.1	0.103	N	0.45	SignalP-noTM	uc009dmk.1	Erc1
uc009dmm.1	mm10	0.111	27	0.106	27	0.116	22	0.1	0.103	N	0.45	SignalP-noTM	uc009dmm.1	Erc1
uc009dmn.1	mm10	0.107	48	0.104	67	0.119	45	0.095	0.1	N	0.45	SignalP-noTM	uc009dmn.1	Erc1
uc009drq.1	mm10	0.112	59	0.106	59	0.108	7	0.1	0.103	N	0.45	SignalP-noTM	uc009drq.1	Atn1
uc009drr.1	mm10	0.112	59	0.106	59	0.108	7	0.1	0.103	N	0.45	SignalP-noTM	uc009drr.1	Atn1
uc009dtn.2	mm10	0.112	34	0.109	57	0.12	43	0.104	0.106	N	0.45	SignalP-noTM	uc009dtn.2	Nop2
uc009dto.2	mm10	0.308	21	0.217	21	0.184	16	0.151	0.181	N	0.45	SignalP-noTM	uc009dto.2	Iffo1
uc009dtp.2	mm10	0.308	21	0.217	21	0.184	16	0.151	0.181	N	0.45	SignalP-noTM	uc009dtp.2	Iffo1
uc009dtq.2	mm10	0.308	21	0.217	21	0.184	16	0.151	0.181	N	0.45	SignalP-noTM	uc009dtq.2	Iffo1
uc009dtr.2	mm10	0.308	21	0.217	21	0.184	16	0.151	0.181	N	0.45	SignalP-noTM	uc009dtr.2	Iffo1
uc009dul.2	mm10	0.728	30	0.801	30	0.988	16	0.897	0.853	Y	0.45	SignalP-noTM	uc009dul.2	Tnfrsf1a
uc009edo.1	mm10	0.129	27	0.15	27	0.249	12	0.17	0.161	N	0.45	SignalP-noTM	uc009edo.1	Itfg2
uc009edp.1	mm10	0.129	27	0.15	27	0.249	12	0.17	0.161	N	0.45	SignalP-noTM	uc009edp.1	Itfg2
uc009edq.1	mm10	0.129	27	0.149	27	0.244	12	0.168	0.159	N	0.45	SignalP-noTM	uc009edq.1	Itfg2
uc009eis.1	mm10	0.174	58	0.133	58	0.138	32	0.101	0.116	N	0.45	SignalP-noTM	uc009eis.1	Ybx3
uc009eit.1	mm10	0.174	58	0.133	58	0.138	32	0.101	0.116	N	0.45	SignalP-noTM	uc009eit.1	Ybx3
uc009ekk.2	mm10	0.224	24	0.148	24	0.125	4	0.099	0.122	N	0.45	SignalP-noTM	uc009ekk.2	Lrp6
uc009ekl.2	mm10	0.446	20	0.636	20	0.967	6	0.911	0.784	Y	0.45	SignalP-noTM	uc009ekl.2	Lrp6
uc009eqe.1	mm10	0.11	23	0.106	39	0.112	22	0.098	0.102	N	0.45	SignalP-noTM	uc009eqe.1	Etnk1
uc009eqf.3	mm10	0.11	23	0.106	39	0.112	22	0.098	0.102	N	0.45	SignalP-noTM	uc009eqf.3	Etnk1
uc009esu.1	mm10	0.11	51	0.105	55	0.114	47	0.095	0.1	N	0.45	SignalP-noTM	uc009esu.1	Klhl42
uc012eny.1	mm10	0.109	43	0.104	66	0.118	9	0.099	0.101	N	0.45	SignalP-noTM	uc012eny.1	Mob1a
uc012eqq.1	mm10	0.201	25	0.143	25	0.129	4	0.101	0.12	N	0.45	SignalP-noTM	uc012eqq.1	Efcab12
uc012etc.1	mm10	0.129	27	0.15	27	0.249	12	0.17	0.161	N	0.45	SignalP-noTM	uc012etc.1	Itfg2
uc033isn.1	mm10	0.778	18	0.847	18	0.966	11	0.918	0.886	Y	0.45	SignalP-noTM	uc033isn.1	Tgoln1
uc009eyx.1	mm10	0.116	19	0.106	68	0.111	29	0.099	0.102	N	0.45	SignalP-noTM	uc009eyx.1	Zfp628
uc009fbw.1	mm10	0.111	68	0.108	35	0.118	22	0.103	0.105	N	0.45	SignalP-noTM	uc009fbw.1	Peg3
uc009fbx.1	mm10	0.111	26	0.112	12	0.128	1	0.109	0.11	N	0.45	SignalP-noTM	uc009fbx.1	Peg3
uc009fhp.2	mm10	0.115	67	0.108	67	0.126	53	0.1	0.103	N	0.45	SignalP-noTM	uc009fhp.2	Sae1
uc009fhq.2	mm10	0.115	67	0.108	67	0.126	53	0.1	0.103	N	0.45	SignalP-noTM	uc009fhq.2	Sae1
uc009fhr.2	mm10	0.115	67	0.108	67	0.126	53	0.1	0.103	N	0.45	SignalP-noTM	uc009fhr.2	Sae1
uc009fmv.3	mm10	0.751	27	0.773	27	0.971	10	0.82	0.798	Y	0.45	SignalP-noTM	uc009fmv.3	Apoc1
uc009fmw.3	mm10	0.751	27	0.773	27	0.971	10	0.82	0.798	Y	0.45	SignalP-noTM	uc009fmw.3	Apoc1
uc009frj.2	mm10	0.111	58	0.103	11	0.104	1	0.097	0.099	N	0.45	SignalP-noTM	uc009frj.2	Zfp574
uc009frk.2	mm10	0.111	58	0.103	11	0.104	1	0.097	0.099	N	0.45	SignalP-noTM	uc009frk.2	Zfp574
uc009fwr.2	mm10	0.108	16	0.107	29	0.144	11	0.104	0.105	N	0.45	SignalP-noTM	uc009fwr.2	Akt2
uc009fws.2	mm10	0.108	16	0.107	29	0.144	11	0.104	0.105	N	0.45	SignalP-noTM	uc009fws.2	Akt2
uc009fwt.2	mm10	0.108	16	0.107	29	0.144	11	0.104	0.105	N	0.45	SignalP-noTM	uc009fwt.2	Akt2
uc009fyg.1	mm10	0.122	22	0.185	11	0.409	3	0.308	0.252	N	0.45	SignalP-noTM	uc009fyg.1	Timm50
uc009gbp.1	mm10	0.11	31	0.107	61	0.12	50	0.1	0.104	N	0.45	SignalP-noTM	uc009gbp.1	Sipa1l3
uc009gbq.1	mm10	0.11	31	0.107	61	0.12	50	0.1	0.104	N	0.45	SignalP-noTM	uc009gbq.1	Sipa1l3
uc009gbr.1	mm10	0.192	32	0.138	32	0.193	4	0.111	0.123	N	0.45	SignalP-noTM	uc009gbr.1	Sipa1l3
uc009gbs.1	mm10	0.122	23	0.108	23	0.116	57	0.095	0.101	N	0.45	SignalP-noTM	uc009gbs.1	Sipa1l3
uc009gbt.1	mm10	0.126	18	0.105	70	0.114	25	0.097	0.101	N	0.45	SignalP-noTM	uc009gbt.1	Sipa1l3
uc009gbu.1	mm10	0.122	23	0.108	23	0.116	57	0.095	0.101	N	0.45	SignalP-noTM	uc009gbu.1	Sipa1l3
uc009gbv.1	mm10	0.122	23	0.108	23	0.116	57	0.095	0.101	N	0.45	SignalP-noTM	uc009gbv.1	Sipa1l3
uc009gde.1	mm10	0.108	37	0.106	33	0.132	13	0.102	0.104	N	0.45	SignalP-noTM	uc009gde.1	Zfp260
uc009gka.1	mm10	0.194	23	0.272	23	0.487	12	0.383	0.332	N	0.45	SignalP-noTM	uc009gka.1	Nudt19
uc009gpz.2	mm10	0.11	52	0.107	69	0.118	64	0.098	0.102	N	0.45	SignalP-noTM	uc009gpz.2	Nr1h2
uc009gqa.2	mm10	0.11	52	0.107	69	0.118	64	0.098	0.102	N	0.45	SignalP-noTM	uc009gqa.2	Nr1h2
uc009gqb.2	mm10	0.111	70	0.106	66	0.111	49	0.097	0.101	N	0.45	SignalP-noTM	uc009gqb.2	Nr1h2
uc009gqc.2	mm10	0.111	70	0.106	66	0.111	49	0.097	0.101	N	0.45	SignalP-noTM	uc009gqc.2	Nr1h2
uc009gqd.2	mm10	0.111	70	0.106	66	0.111	49	0.097	0.101	N	0.45	SignalP-noTM	uc009gqd.2	Nr1h2
uc009iaz.1	mm10	0.111	14	0.123	12	0.175	1	0.115	0.119	N	0.45	SignalP-noTM	uc009iaz.1	Crtc3
uc009ibb.1	mm10	0.111	14	0.123	12	0.175	1	0.115	0.119	N	0.45	SignalP-noTM	uc009ibb.1	Crtc3
uc009ide.2	mm10	0.122	37	0.112	37	0.122	33	0.1	0.106	N	0.45	SignalP-noTM	uc009ide.2	Eftud1
uc009idf.2	mm10	0.122	37	0.112	37	0.122	33	0.1	0.106	N	0.45	SignalP-noTM	uc009idf.2	Eftud1
uc009idg.2	mm10	0.122	37	0.112	37	0.122	33	0.1	0.106	N	0.45	SignalP-noTM	uc009idg.2	Eftud1
uc009ilu.1	mm10	0.11	60	0.108	12	0.147	2	0.106	0.107	N	0.45	SignalP-noTM	uc009ilu.1	Arrb1
uc009ilv.1	mm10	0.11	60	0.108	12	0.147	2	0.106	0.107	N	0.45	SignalP-noTM	uc009ilv.1	Arrb1
uc009ink.2	mm10	0.174	34	0.25	34	0.615	8	0.359	0.309	N	0.45	SignalP-noTM	uc009ink.2	Plekhb1
uc009inl.2	mm10	0.174	34	0.25	34	0.615	8	0.359	0.309	N	0.45	SignalP-noTM	uc009inl.2	Plekhb1
uc009inm.2	mm10	0.174	34	0.25	34	0.615	8	0.359	0.309	N	0.45	SignalP-noTM	uc009inm.2	Plekhb1
uc009inn.2	mm10	0.135	53	0.159	53	0.34	45	0.142	0.15	N	0.45	SignalP-noTM	uc009inn.2	Plekhb1
uc009ino.2	mm10	0.135	53	0.159	53	0.34	45	0.142	0.15	N	0.45	SignalP-noTM	uc009ino.2	Plekhb1
uc009inq.1	mm10	0.111	66	0.106	66	0.118	47	0.098	0.101	N	0.45	SignalP-noTM	uc009inq.1	Fam168a
uc009inr.1	mm10	0.112	61	0.106	61	0.114	34	0.097	0.101	N	0.45	SignalP-noTM	uc009inr.1	Fam168a
uc009ins.1	mm10	0.111	66	0.106	66	0.118	47	0.098	0.101	N	0.45	SignalP-noTM	uc009ins.1	Fam168a
uc009jdc.2	mm10	0.175	26	0.154	26	0.248	24	0.135	0.144	N	0.45	SignalP-noTM	uc009jdc.2	Eif3f
uc009jgx.2	mm10	0.124	34	0.113	34	0.117	11	0.103	0.108	N	0.45	SignalP-noTM	uc009jgx.2	Tead1
uc009jgz.2	mm10	0.124	34	0.113	34	0.117	11	0.103	0.108	N	0.45	SignalP-noTM	uc009jgz.2	Tead1
uc009jha.2	mm10	0.124	34	0.113	34	0.117	11	0.103	0.108	N	0.45	SignalP-noTM	uc009jha.2	Tead1
uc009jiy.2	mm10	0.112	16	0.109	65	0.133	10	0.106	0.107	N	0.45	SignalP-noTM	uc009jiy.2	Plekha7
uc009jiz.3	mm10	0.11	43	0.107	28	0.132	7	0.105	0.106	N	0.45	SignalP-noTM	uc009jiz.3	Plekha7
uc009jja.1	mm10	0.112	17	0.103	47	0.109	57	0.093	0.098	N	0.45	SignalP-noTM	uc009jja.1	Plekha7
uc009jjc.2	mm10	0.124	29	0.113	11	0.135	2	0.118	0.116	N	0.45	SignalP-noTM	uc009jjc.2	Plekha7
uc009jjd.2	mm10	0.132	27	0.18	13	0.488	6	0.321	0.256	N	0.45	SignalP-noTM	uc009jjd.2	Plekha7
uc009jjn.1	mm10	0.112	29	0.114	29	0.145	47	0.114	0.114	N	0.45	SignalP-noTM	uc009jjn.1	Rps15a
uc009jly.2	mm10	0.126	17	0.107	45	0.113	31	0.098	0.102	N	0.45	SignalP-noTM	uc009jly.2	Dcun1d3
uc009jlz.2	mm10	0.126	17	0.107	45	0.113	31	0.098	0.102	N	0.45	SignalP-noTM	uc009jlz.2	Dcun1d3
uc009jxf.1	mm10	0.36	35	0.306	35	0.478	7	0.287	0.296	N	0.45	SignalP-noTM	uc009jxf.1	Bckdk
uc012fhf.1	mm10	0.108	40	0.11	21	0.137	39	0.114	0.112	N	0.45	SignalP-noTM	uc012fhf.1	Sipa1l3
uc012fjr.2	mm10	0.11	17	0.108	17	0.128	2	0.106	0.107	N	0.45	SignalP-noTM	uc012fjr.2	Nr1h2
uc012fqe.1	mm10	0.174	34	0.25	34	0.615	8	0.359	0.309	N	0.45	SignalP-noTM	uc012fqe.1	Plekhb1
uc012fqf.1	mm10	0.174	34	0.25	34	0.615	8	0.359	0.309	N	0.45	SignalP-noTM	uc012fqf.1	Plekhb1
uc012fsh.1	mm10	0.124	34	0.113	34	0.117	11	0.103	0.108	N	0.45	SignalP-noTM	uc012fsh.1	Tead1
uc012fsm.2	mm10	0.132	27	0.18	13	0.488	6	0.321	0.256	N	0.45	SignalP-noTM	uc012fsm.2	Plekha7
uc033iwf.1	mm10	0.116	19	0.106	68	0.111	29	0.099	0.102	N	0.45	SignalP-noTM	uc033iwf.1
uc033ixp.1	mm10	0.111	58	0.103	11	0.104	1	0.097	0.099	N	0.45	SignalP-noTM	uc033ixp.1
uc033iye.1	mm10	0.108	37	0.106	33	0.132	13	0.102	0.104	N	0.45	SignalP-noTM	uc033iye.1
uc057aip.1	mm10	0.174	34	0.25	34	0.615	8	0.359	0.309	N	0.45	SignalP-noTM	uc057aip.1	Plekhb1
uc009kts.1	mm10	0.119	49	0.106	49	0.118	7	0.097	0.101	N	0.45	SignalP-noTM	uc009kts.1	Elavl1
uc009kwf.1	mm10	0.177	34	0.251	11	0.734	1	0.574	0.38	N	0.5	SignalP-TM	uc009kwf.1	Atp11a
uc009kwg.1	mm10	0.136	17	0.129	17	0.139	38	0.116	0.122	N	0.45	SignalP-noTM	uc009kwg.1	Atp11a
uc009kwh.1	mm10	0.136	17	0.129	17	0.139	38	0.116	0.122	N	0.45	SignalP-noTM	uc009kwh.1	Atp11a
uc009kwj.2	mm10	0.136	17	0.129	17	0.139	38	0.116	0.122	N	0.45	SignalP-noTM	uc009kwj.2	Atp11a
uc009kyv.2	mm10	0.109	35	0.11	16	0.134	1	0.105	0.107	N	0.45	SignalP-noTM	uc009kyv.2	Tdrp
uc009ldb.2	mm10	0.19	42	0.19	11	0.469	1	0.214	0.203	N	0.45	SignalP-noTM	uc009ldb.2	Mrps31
uc009ldc.2	mm10	0.19	42	0.19	11	0.469	1	0.214	0.203	N	0.45	SignalP-noTM	uc009ldc.2	Mrps31
uc009ldf.2	mm10	0.638	22	0.561	22	0.614	23	0.457	0.52	Y	0.5	SignalP-TM	uc009ldf.2	Slc20a2
uc009lhr.2	mm10	0.162	26	0.31	26	0.818	3	0.615	0.475	Y	0.45	SignalP-noTM	uc009lhr.2	Erlin2
uc009lom.1	mm10	0.137	34	0.114	34	0.125	55	0.095	0.104	N	0.45	SignalP-noTM	uc009lom.1
uc009lon.2	mm10	0.77	22	0.847	22	0.977	3	0.931	0.892	Y	0.45	SignalP-noTM	uc009lon.2	Fat1
uc009loo.1	mm10	0.114	19	0.115	19	0.182	12	0.12	0.118	N	0.45	SignalP-noTM	uc009loo.1
uc009lrf.2	mm10	0.131	39	0.116	39	0.152	7	0.11	0.112	N	0.45	SignalP-noTM	uc009lrf.2	Ing2
uc009lrh.2	mm10	0.113	18	0.111	42	0.126	32	0.107	0.109	N	0.45	SignalP-noTM	uc009lrh.2	Cdkn2aip
uc009lri.2	mm10	0.111	41	0.102	41	0.107	7	0.094	0.098	N	0.45	SignalP-noTM	uc009lri.2	Cdkn2aip
uc009luw.3	mm10	0.718	28	0.804	28	0.976	7	0.902	0.857	Y	0.45	SignalP-noTM	uc009luw.3	Cpe
uc009lvz.2	mm10	0.328	19	0.27	19	0.291	12	0.221	0.243	N	0.45	SignalP-noTM	uc009lvz.2	Psd3
uc009lwb.2	mm10	0.108	69	0.106	43	0.118	28	0.098	0.101	N	0.45	SignalP-noTM	uc009lwb.2	Psd3
uc009lwc.1	mm10	0.155	22	0.141	22	0.157	23	0.127	0.133	N	0.45	SignalP-noTM	uc009lwc.1	Psd3
uc009lwd.1	mm10	0.111	34	0.105	34	0.121	25	0.094	0.099	N	0.45	SignalP-noTM	uc009lwd.1	Psd3
uc009mbm.1	mm10	0.363	28	0.564	28	0.986	15	0.892	0.741	Y	0.45	SignalP-noTM	uc009mbm.1	Ifi30
uc009mqv.1	mm10	0.132	39	0.118	39	0.125	31	0.104	0.11	N	0.45	SignalP-noTM	uc009mqv.1	Zfp423
uc009mwl.1	mm10	0.112	33	0.128	22	0.209	8	0.149	0.139	N	0.45	SignalP-noTM	uc009mwl.1	Cpne2
uc009mwm.1	mm10	0.112	33	0.127	22	0.207	8	0.147	0.138	N	0.45	SignalP-noTM	uc009mwm.1	Cpne2
uc009ngg.2	mm10	0.846	26	0.866	26	0.952	7	0.888	0.878	Y	0.45	SignalP-noTM	uc009ngg.2	Cdh3
uc009ngh.2	mm10	0.846	26	0.867	26	0.952	7	0.888	0.878	Y	0.45	SignalP-noTM	uc009ngh.2	Cdh3
uc009nin.2	mm10	0.698	19	0.804	19	0.972	13	0.929	0.872	Y	0.45	SignalP-noTM	uc009nin.2	Hp
uc009nkx.2	mm10	0.114	64	0.126	64	0.202	48	0.121	0.123	N	0.45	SignalP-noTM	uc009nkx.2	Mtss1l
uc009nky.2	mm10	0.109	32	0.129	11	0.185	1	0.132	0.131	N	0.45	SignalP-noTM	uc009nky.2	Mtss1l
uc009nll.2	mm10	0.129	33	0.113	33	0.12	51	0.099	0.106	N	0.45	SignalP-noTM	uc009nll.2	Ddx19a
uc009nlw.1	mm10	0.138	34	0.132	34	0.172	7	0.137	0.135	N	0.45	SignalP-noTM	uc009nlw.1	Pdpr
uc009npm.1	mm10	0.107	58	0.131	11	0.2	1	0.13	0.13	N	0.45	SignalP-noTM	uc009npm.1	Hsbp1
uc009nsl.2	mm10	0.109	70	0.107	70	0.123	23	0.103	0.105	N	0.45	SignalP-noTM	uc009nsl.2	Zc3h18
uc009nsm.2	mm10	0.109	70	0.107	70	0.123	23	0.103	0.105	N	0.45	SignalP-noTM	uc009nsm.2	Zc3h18
uc009nsn.2	mm10	0.109	70	0.107	70	0.123	23	0.103	0.105	N	0.45	SignalP-noTM	uc009nsn.2	Zc3h18
uc009ntb.2	mm10	0.154	58	0.197	14	0.449	6	0.37	0.266	N	0.5	SignalP-TM	uc009ntb.2	Piezo1
uc012fze.1	mm10	0.119	49	0.106	49	0.118	7	0.097	0.101	N	0.45	SignalP-noTM	uc012fze.1	Elavl1
uc012gab.1	mm10	0.113	39	0.11	16	0.132	1	0.104	0.107	N	0.45	SignalP-noTM	uc012gab.1	Tdrp
uc012gdo.1	mm10	0.11	37	0.111	37	0.123	31	0.103	0.107	N	0.45	SignalP-noTM	uc012gdo.1	Ing2
uc012gek.1	mm10	0.108	66	0.169	12	0.493	7	0.312	0.246	N	0.45	SignalP-noTM	uc012gek.1	Psd3
uc012gel.1	mm10	0.108	69	0.106	43	0.118	28	0.098	0.101	N	0.45	SignalP-noTM	uc012gel.1	Psd3
uc012gip.1	mm10	0.112	33	0.127	22	0.207	8	0.147	0.138	N	0.45	SignalP-noTM	uc012gip.1	Cpne2
uc012gmb.2	mm10	0.109	70	0.107	70	0.123	23	0.103	0.105	N	0.45	SignalP-noTM	uc012gmb.2	Zc3h18
uc012gme.1	mm10	0.269	22	0.254	11	0.75	1	0.576	0.383	N	0.5	SignalP-TM	uc012gme.1	Piezo1
uc012gmf.1	mm10	0.269	22	0.254	11	0.75	1	0.576	0.383	N	0.5	SignalP-TM	uc012gmf.1	Piezo1
uc057alt.1	mm10	0.117	25	0.116	25	0.171	4	0.116	0.116	N	0.45	SignalP-noTM	uc057alt.1	Psd3
uc057ccj.1	mm10	0.109	11	0.101	70	0.109	38	0.094	0.097	N	0.45	SignalP-noTM	uc057ccj.1	Zfp423
uc009obc.2	mm10	0.111	22	0.112	12	0.142	49	0.11	0.111	N	0.45	SignalP-noTM	uc009obc.2	Gucy1a2
uc009obd.2	mm10	0.111	22	0.112	12	0.142	49	0.11	0.111	N	0.45	SignalP-noTM	uc009obd.2	Gucy1a2
uc009odw.2	mm10	0.109	62	0.103	34	0.108	10	0.098	0.1	N	0.45	SignalP-noTM	uc009odw.2	Maml2
uc009oep.1	mm10	0.108	21	0.129	11	0.194	2	0.137	0.133	N	0.45	SignalP-noTM	uc009oep.1	Amotl1
uc009oeq.1	mm10	0.121	49	0.121	12	0.165	1	0.111	0.116	N	0.45	SignalP-noTM	uc009oeq.1	Amotl1
uc009ohp.2	mm10	0.11	19	0.118	19	0.153	4	0.126	0.122	N	0.45	SignalP-noTM	uc009ohp.2	Zfp317
uc009ohq.2	mm10	0.108	50	0.12	12	0.191	4	0.144	0.133	N	0.45	SignalP-noTM	uc009ohq.2	Zfp317
uc009ohr.1	mm10	0.11	19	0.118	19	0.153	4	0.126	0.122	N	0.45	SignalP-noTM	uc009ohr.1	Zfp317
uc009ohs.1	mm10	0.108	50	0.12	12	0.191	4	0.144	0.133	N	0.45	SignalP-noTM	uc009ohs.1	Zfp317
uc009opt.2	mm10	0.169	29	0.326	29	0.746	25	0.593	0.433	N	0.5	SignalP-TM	uc009opt.2	Glb1l2
uc009opu.2	mm10	0.184	34	0.256	11	0.707	3	0.597	0.393	N	0.5	SignalP-TM	uc009opu.2	Glb1l2
uc009opv.1	mm10	0.215	16	0.443	16	0.961	10	0.916	0.699	Y	0.45	SignalP-noTM	uc009opv.1	Glb1l2
uc009orv.2	mm10	0.143	30	0.116	30	0.129	36	0.097	0.105	N	0.45	SignalP-noTM	uc009orv.2	Arhgap32
uc009ozn.1	mm10	0.108	30	0.104	45	0.111	24	0.098	0.101	N	0.45	SignalP-noTM	uc009ozn.1	Gramd1b
uc009ozo.1	mm10	0.108	56	0.117	11	0.149	1	0.119	0.118	N	0.45	SignalP-noTM	uc009ozo.1	Gramd1b
uc009ozp.1	mm10	0.108	60	0.108	17	0.129	4	0.111	0.109	N	0.45	SignalP-noTM	uc009ozp.1	Gramd1b
uc009ozq.1	mm10	0.121	23	0.123	23	0.157	14	0.125	0.124	N	0.45	SignalP-noTM	uc009ozq.1	Gramd1b
uc009pde.2	mm10	0.492	29	0.685	29	0.991	23	0.938	0.822	Y	0.45	SignalP-noTM	uc009pde.2	Hyou1
uc009pdf.2	mm10	0.492	29	0.685	29	0.991	23	0.938	0.822	Y	0.45	SignalP-noTM	uc009pdf.2	Hyou1
uc009pdg.1	mm10	0.11	68	0.104	68	0.125	2	0.096	0.1	N	0.45	SignalP-noTM	uc009pdg.1	Hyou1
uc009plv.2	mm10	0.285	28	0.175	28	0.197	1	0.115	0.142	N	0.45	SignalP-noTM	uc009plv.2	Zc3h12c
uc009plw.1	mm10	0.108	33	0.103	37	0.112	23	0.093	0.097	N	0.45	SignalP-noTM	uc009plw.1	Zc3h12c
uc009prr.2	mm10	0.192	32	0.152	32	0.196	5	0.129	0.14	N	0.45	SignalP-noTM	uc009prr.2	Hykk
uc009prs.2	mm10	0.192	32	0.152	32	0.196	5	0.129	0.14	N	0.45	SignalP-noTM	uc009prs.2	Hykk
uc009qah.3	mm10	0.109	27	0.101	68	0.112	4	0.093	0.097	N	0.45	SignalP-noTM	uc009qah.3	Anp32a
uc009qam.3	mm10	0.182	31	0.155	31	0.281	5	0.138	0.146	N	0.45	SignalP-noTM	uc009qam.3	Fem1b
uc009qbi.1	mm10	0.109	56	0.126	11	0.186	1	0.122	0.124	N	0.45	SignalP-noTM	uc009qbi.1	Smad3
uc009qee.1	mm10	0.109	39	0.108	12	0.129	8	0.113	0.111	N	0.45	SignalP-noTM	uc009qee.1	Csnk1g1
uc009qef.1	mm10	0.109	39	0.108	12	0.129	8	0.113	0.111	N	0.45	SignalP-noTM	uc009qef.1	Csnk1g1
uc009qeg.1	mm10	0.109	39	0.108	12	0.129	8	0.113	0.111	N	0.45	SignalP-noTM	uc009qeg.1	Csnk1g1
uc009qeh.1	mm10	0.109	39	0.108	12	0.129	8	0.113	0.111	N	0.45	SignalP-noTM	uc009qeh.1	Csnk1g1
uc009qsd.2	mm10	0.109	56	0.105	13	0.118	3	0.101	0.103	N	0.45	SignalP-noTM	uc009qsd.2	Mapk6
uc009qse.2	mm10	0.109	56	0.105	13	0.118	3	0.101	0.103	N	0.45	SignalP-noTM	uc009qse.2	Mapk6
uc009qsf.2	mm10	0.109	56	0.105	13	0.118	3	0.101	0.103	N	0.45	SignalP-noTM	uc009qsf.2	Mapk6
uc009qtt.2	mm10	0.109	17	0.112	11	0.138	1	0.104	0.108	N	0.45	SignalP-noTM	uc009qtt.2	Ick
uc009qtu.2	mm10	0.109	17	0.112	11	0.138	1	0.104	0.108	N	0.45	SignalP-noTM	uc009qtu.2	Ick
uc009qtv.2	mm10	0.109	17	0.112	11	0.138	1	0.104	0.108	N	0.45	SignalP-noTM	uc009qtv.2	Ick
uc009qtw.2	mm10	0.138	23	0.134	23	0.169	12	0.13	0.132	N	0.45	SignalP-noTM	uc009qtw.2	Ick
uc009qva.1	mm10	0.2	24	0.163	24	0.206	1	0.135	0.148	N	0.45	SignalP-noTM	uc009qva.1	Senp6
uc009qvb.2	mm10	0.2	24	0.163	24	0.206	1	0.135	0.148	N	0.45	SignalP-noTM	uc009qvb.2	Senp6
uc009qvc.2	mm10	0.175	34	0.135	34	0.138	5	0.108	0.121	N	0.45	SignalP-noTM	uc009qvc.2	Senp6
uc009qvd.3	mm10	0.2	24	0.163	24	0.206	1	0.135	0.148	N	0.45	SignalP-noTM	uc009qvd.3	Senp6
uc009qve.2	mm10	0.106	30	0.102	45	0.109	27	0.094	0.098	N	0.45	SignalP-noTM	uc009qve.2	Senp6
uc009qvf.2	mm10	0.172	26	0.352	26	0.846	19	0.705	0.543	Y	0.45	SignalP-noTM	uc009qvf.2	Senp6
uc009qwg.2	mm10	0.111	46	0.104	46	0.111	60	0.094	0.098	N	0.45	SignalP-noTM	uc009qwg.2	Lca5
uc009qwh.2	mm10	0.111	46	0.104	46	0.111	60	0.094	0.098	N	0.45	SignalP-noTM	uc009qwh.2	Lca5
uc009qwj.2	mm10	0.111	46	0.104	46	0.111	60	0.094	0.098	N	0.45	SignalP-noTM	uc009qwj.2
uc009qwl.1	mm10	0.118	22	0.149	17	0.297	5	0.202	0.177	N	0.45	SignalP-noTM	uc009qwl.1	Sh3bgrl2
uc009qwm.1	mm10	0.118	22	0.149	17	0.297	5	0.202	0.177	N	0.45	SignalP-noTM	uc009qwm.1
uc009qxd.2	mm10	0.11	50	0.107	50	0.135	35	0.099	0.103	N	0.45	SignalP-noTM	uc009qxd.2
uc009qxe.2	mm10	0.11	50	0.107	50	0.135	35	0.099	0.103	N	0.45	SignalP-noTM	uc009qxe.2
uc009qxf.2	mm10	0.11	50	0.107	50	0.135	35	0.099	0.103	N	0.45	SignalP-noTM	uc009qxf.2
uc009qxg.2	mm10	0.11	50	0.107	50	0.135	35	0.099	0.103	N	0.45	SignalP-noTM	uc009qxg.2
uc009qxh.2	mm10	0.107	62	0.108	62	0.136	42	0.103	0.105	N	0.45	SignalP-noTM	uc009qxh.2
uc009qxj.2	mm10	0.11	50	0.107	50	0.135	35	0.099	0.103	N	0.45	SignalP-noTM	uc009qxj.2
uc009qxk.1	mm10	0.124	40	0.119	24	0.189	13	0.127	0.123	N	0.45	SignalP-noTM	uc009qxk.1
uc009qxl.2	mm10	0.161	38	0.161	38	0.302	8	0.171	0.166	N	0.45	SignalP-noTM	uc009qxl.2	Dopey1
uc009rgj.1	mm10	0.813	20	0.878	20	0.976	12	0.945	0.914	Y	0.45	SignalP-noTM	uc009rgj.1	Trf
uc009rgn.1	mm10	0.112	69	0.112	28	0.125	12	0.112	0.112	N	0.45	SignalP-noTM	uc009rgn.1	Cdv3
uc009rgo.1	mm10	0.112	49	0.107	28	0.117	22	0.105	0.106	N	0.45	SignalP-noTM	uc009rgo.1	Cdv3
uc009rgp.1	mm10	0.112	49	0.107	28	0.117	22	0.105	0.106	N	0.45	SignalP-noTM	uc009rgp.1	Cdv3
uc009rgq.1	mm10	0.112	49	0.107	28	0.117	22	0.105	0.106	N	0.45	SignalP-noTM	uc009rgq.1	Cdv3
uc009rgr.2	mm10	0.112	49	0.107	28	0.117	22	0.105	0.106	N	0.45	SignalP-noTM	uc009rgr.2	Cdv3
uc009rpt.2	mm10	0.113	22	0.106	39	0.115	21	0.099	0.103	N	0.45	SignalP-noTM	uc009rpt.2	Usp19
uc009rpu.2	mm10	0.113	22	0.106	39	0.115	21	0.099	0.103	N	0.45	SignalP-noTM	uc009rpu.2	Usp19
uc009rpv.2	mm10	0.113	22	0.106	39	0.115	21	0.099	0.103	N	0.45	SignalP-noTM	uc009rpv.2	Usp19
uc009rpw.2	mm10	0.113	22	0.106	39	0.115	21	0.099	0.103	N	0.45	SignalP-noTM	uc009rpw.2
uc009rpx.1	mm10	0.109	54	0.106	31	0.127	47	0.098	0.102	N	0.45	SignalP-noTM	uc009rpx.1	Usp19
uc009ruk.1	mm10	0.12	41	0.111	69	0.159	67	0.105	0.109	N	0.5	SignalP-TM	uc009ruk.1	Nradd
uc009rwn.2	mm10	0.116	19	0.114	18	0.128	35	0.11	0.112	N	0.45	SignalP-noTM	uc009rwn.2	Pdcd6ip
uc009rwo.2	mm10	0.116	19	0.114	18	0.128	35	0.11	0.112	N	0.45	SignalP-noTM	uc009rwo.2	Pdcd6ip
uc009rwp.2	mm10	0.116	19	0.114	18	0.128	35	0.11	0.112	N	0.45	SignalP-noTM	uc009rwp.2	Pdcd6ip
uc009rxx.1	mm10	0.15	19	0.135	19	0.138	33	0.118	0.126	N	0.45	SignalP-noTM	uc009rxx.1	Dync1li1
uc009rxy.1	mm10	0.15	19	0.135	19	0.138	33	0.118	0.126	N	0.45	SignalP-noTM	uc009rxy.1	Dync1li1
uc009ryp.1	mm10	0.113	60	0.109	26	0.162	7	0.112	0.111	N	0.45	SignalP-noTM	uc009ryp.1	Stt3b
uc009rzr.2	mm10	0.114	38	0.108	38	0.121	37	0.096	0.102	N	0.45	SignalP-noTM	uc009rzr.2	Golga4
uc009rzs.1	mm10	0.114	38	0.108	38	0.121	37	0.096	0.102	N	0.45	SignalP-noTM	uc009rzs.1	Golga4
uc009rzt.1	mm10	0.114	38	0.108	38	0.121	37	0.096	0.102	N	0.45	SignalP-noTM	uc009rzt.1	Golga4
uc009rzu.1	mm10	0.114	38	0.108	38	0.121	37	0.096	0.102	N	0.45	SignalP-noTM	uc009rzu.1	Golga4
uc009rzv.1	mm10	0.108	28	0.104	70	0.115	53	0.097	0.1	N	0.45	SignalP-noTM	uc009rzv.1	Golga4
uc009sdp.1	mm10	0.114	51	0.115	15	0.16	12	0.126	0.121	N	0.45	SignalP-noTM	uc009sdp.1	Nktr
uc009sdr.1	mm10	0.114	51	0.115	15	0.16	12	0.126	0.121	N	0.45	SignalP-noTM	uc009sdr.1	Nktr
uc009sds.1	mm10	0.11	50	0.106	50	0.111	27	0.099	0.102	N	0.45	SignalP-noTM	uc009sds.1	Nktr
uc009sdt.1	mm10	0.114	51	0.115	15	0.16	12	0.126	0.121	N	0.45	SignalP-noTM	uc009sdt.1	Nktr
uc009sgc.1	mm10	0.142	39	0.128	11	0.192	1	0.123	0.125	N	0.45	SignalP-noTM	uc009sgc.1	Lars2
uc009sgd.1	mm10	0.142	39	0.128	11	0.192	1	0.123	0.125	N	0.45	SignalP-noTM	uc009sgd.1	Lars2
uc012gob.1	mm10	0.116	41	0.108	41	0.129	12	0.1	0.104	N	0.45	SignalP-noTM	uc012gob.1	Maml2
uc012gos.1	mm10	0.109	41	0.106	41	0.137	3	0.096	0.101	N	0.45	SignalP-noTM	uc012gos.1	Zfp317
uc012gpq.2	mm10	0.187	32	0.32	32	0.778	28	0.545	0.41	N	0.5	SignalP-TM	uc012gpq.2	Glb1l2
uc012gpz.1	mm10	0.112	56	0.115	14	0.15	5	0.124	0.12	N	0.45	SignalP-noTM	uc012gpz.1	Arhgap32
uc012gtp.1	mm10	0.109	58	0.107	12	0.115	2	0.105	0.106	N	0.45	SignalP-noTM	uc012gtp.1	Hykk
uc012gxh.2	mm10	0.106	30	0.102	45	0.109	27	0.094	0.098	N	0.45	SignalP-noTM	uc012gxh.2	Senp6
uc012gxj.1	mm10	0.118	22	0.149	17	0.297	5	0.202	0.177	N	0.45	SignalP-noTM	uc012gxj.1
uc012gxo.1	mm10	0.11	50	0.107	50	0.135	35	0.099	0.103	N	0.45	SignalP-noTM	uc012gxo.1
uc012har.1	mm10	0.113	22	0.106	39	0.115	21	0.099	0.103	N	0.45	SignalP-noTM	uc012har.1	Usp19
uc033jjz.1	mm10	0.109	60	0.105	60	0.111	60	0.098	0.101	N	0.45	SignalP-noTM	uc033jjz.1	Gramd1b
uc009syg.2	mm10	0.109	21	0.108	37	0.117	16	0.103	0.105	N	0.45	SignalP-noTM	uc009syg.2	Nkap
uc009tdt.1	mm10	0.193	35	0.185	29	0.256	17	0.185	0.185	N	0.45	SignalP-noTM	uc009tdt.1	Mbnl3
uc009tdu.2	mm10	0.111	30	0.144	11	0.223	1	0.146	0.145	N	0.45	SignalP-noTM	uc009tdu.2	Mbnl3
uc009tdv.2	mm10	0.193	35	0.185	29	0.256	17	0.185	0.185	N	0.45	SignalP-noTM	uc009tdv.2	Mbnl3
uc009tdw.2	mm10	0.505	33	0.487	25	0.747	13	0.546	0.511	Y	0.5	SignalP-TM	uc009tdw.2	Hs6st2
uc009tdx.2	mm10	0.505	33	0.487	25	0.747	13	0.546	0.511	Y	0.5	SignalP-TM	uc009tdx.2	Hs6st2
uc009tdy.2	mm10	0.115	18	0.134	18	0.178	15	0.151	0.143	N	0.45	SignalP-noTM	uc009tdy.2	Hs6st2
uc009tdz.2	mm10	0.115	18	0.134	18	0.178	15	0.151	0.143	N	0.45	SignalP-noTM	uc009tdz.2	Hs6st2
uc009tea.1	mm10	0.115	18	0.134	18	0.178	15	0.151	0.143	N	0.45	SignalP-noTM	uc009tea.1	Hs6st2
uc009tgk.2	mm10	0.253	44	0.365	44	0.653	40	0.358	0.362	N	0.5	SignalP-TM	uc009tgk.2	Slc9a6
uc009tit.2	mm10	0.11	52	0.108	52	0.113	40	0.098	0.103	N	0.45	SignalP-noTM	uc009tit.2	Fmr1
uc009tiu.2	mm10	0.11	52	0.108	52	0.113	40	0.098	0.103	N	0.45	SignalP-noTM	uc009tiu.2	Fmr1
uc009tiv.2	mm10	0.11	52	0.108	52	0.113	40	0.098	0.103	N	0.45	SignalP-noTM	uc009tiv.2	Fmr1
uc009tiw.2	mm10	0.11	52	0.108	52	0.113	40	0.098	0.103	N	0.45	SignalP-noTM	uc009tiw.2	Fmr1
uc009tix.2	mm10	0.11	52	0.108	52	0.113	40	0.098	0.103	N	0.45	SignalP-noTM	uc009tix.2	Fmr1
uc009tiy.1	mm10	0.115	17	0.107	46	0.116	28	0.101	0.104	N	0.45	SignalP-noTM	uc009tiy.1	Fmr1
uc009twv.2	mm10	0.114	46	0.104	46	0.112	42	0.093	0.098	N	0.45	SignalP-noTM	uc009twv.2	Snx12
uc009tww.2	mm10	0.114	46	0.104	46	0.112	42	0.093	0.098	N	0.45	SignalP-noTM	uc009tww.2	Snx12
uc009txw.1	mm10	0.11	18	0.114	66	0.235	48	0.106	0.11	N	0.45	SignalP-noTM	uc009txw.1	Taf1
uc009txx.2	mm10	0.11	18	0.114	66	0.235	48	0.106	0.11	N	0.45	SignalP-noTM	uc009txx.2	Taf1
uc009txy.1	mm10	0.141	22	0.132	22	0.159	4	0.123	0.127	N	0.45	SignalP-noTM	uc009txy.1	Taf1
uc009ucj.2	mm10	0.109	14	0.112	36	0.13	14	0.115	0.113	N	0.45	SignalP-noTM	uc009ucj.2	2610002M06Rik
uc009ucx.2	mm10	0.238	34	0.235	34	0.461	30	0.213	0.223	N	0.45	SignalP-noTM	uc009ucx.2	Rps6ka6
uc009ucy.4	mm10	0.11	22	0.143	13	0.236	2	0.179	0.163	N	0.45	SignalP-noTM	uc009ucy.4	Rps6ka6
uc009ucz.4	mm10	0.11	22	0.143	13	0.236	2	0.179	0.163	N	0.45	SignalP-noTM	uc009ucz.4	Rps6ka6
uc009uda.2	mm10	0.131	58	0.148	38	0.297	30	0.187	0.169	N	0.45	SignalP-noTM	uc009uda.2	Rps6ka6
uc009uou.2	mm10	0.111	57	0.106	57	0.12	51	0.099	0.102	N	0.45	SignalP-noTM	uc009uou.2	Gnl3l
uc009uov.2	mm10	0.111	57	0.106	57	0.12	51	0.099	0.102	N	0.45	SignalP-noTM	uc009uov.2	Gnl3l
uc009upj.1	mm10	0.124	67	0.11	67	0.122	6	0.095	0.102	N	0.45	SignalP-noTM	uc009upj.1	Huwe1
uc009upk.1	mm10	0.124	67	0.11	67	0.122	6	0.095	0.102	N	0.45	SignalP-noTM	uc009upk.1	Huwe1
uc009upl.1	mm10	0.172	36	0.168	36	0.273	9	0.179	0.172	N	0.5	SignalP-TM	uc009upl.1	Huwe1
uc009upm.1	mm10	0.124	67	0.11	67	0.122	6	0.095	0.102	N	0.45	SignalP-noTM	uc009upm.1	Huwe1
uc009upn.2	mm10	0.124	67	0.11	67	0.122	6	0.095	0.102	N	0.45	SignalP-noTM	uc009upn.2	Huwe1
uc009upo.1	mm10	0.124	67	0.11	67	0.122	6	0.095	0.102	N	0.45	SignalP-noTM	uc009upo.1	Huwe1
uc009upp.1	mm10	0.124	67	0.11	67	0.122	6	0.095	0.102	N	0.45	SignalP-noTM	uc009upp.1	Huwe1
uc009upq.2	mm10	0.124	67	0.11	67	0.122	6	0.095	0.102	N	0.45	SignalP-noTM	uc009upq.2	Huwe1
uc009upr.1	mm10	0.123	34	0.136	11	0.213	1	0.149	0.143	N	0.45	SignalP-noTM	uc009upr.1	Huwe1
uc009ups.2	mm10	0.203	22	0.204	22	0.395	2	0.2	0.202	N	0.45	SignalP-noTM	uc009ups.2	Huwe1
uc009upt.1	mm10	0.122	69	0.116	69	0.17	47	0.099	0.107	N	0.45	SignalP-noTM	uc009upt.1	Huwe1
uc009uqj.2	mm10	0.247	20	0.464	20	0.917	13	0.867	0.681	Y	0.45	SignalP-noTM	uc009uqj.2	Shroom2
uc009uqk.2	mm10	0.111	67	0.106	70	0.143	4	0.098	0.102	N	0.45	SignalP-noTM	uc009uqk.2	Shroom2
uc009uql.2	mm10	0.11	46	0.114	13	0.133	11	0.12	0.117	N	0.45	SignalP-noTM	uc009uql.2	Shroom2
uc009uqm.2	mm10	0.11	46	0.114	13	0.133	11	0.12	0.117	N	0.45	SignalP-noTM	uc009uqm.2	Shroom2
uc009uqq.1	mm10	0.11	35	0.113	11	0.126	2	0.119	0.116	N	0.45	SignalP-noTM	uc009uqq.1	Mageh1
uc009uwg.2	mm10	0.18	42	0.202	42	0.4	11	0.246	0.219	N	0.5	SignalP-TM	uc009uwg.2	Gpm6b
uc009uwh.2	mm10	0.18	42	0.202	42	0.4	11	0.246	0.219	N	0.5	SignalP-TM	uc009uwh.2	Gpm6b
uc009uwi.2	mm10	0.18	42	0.202	42	0.4	11	0.246	0.219	N	0.5	SignalP-TM	uc009uwi.2	Gpm6b
uc009uwj.2	mm10	0.123	61	0.133	61	0.206	36	0.125	0.13	N	0.5	SignalP-TM	uc009uwj.2	Gpm6b
uc009uwl.2	mm10	0.109	32	0.108	32	0.119	24	0.101	0.104	N	0.45	SignalP-noTM	uc009uwl.2	Gpm6b
uc009uwm.2	mm10	0.123	61	0.133	61	0.206	36	0.125	0.13	N	0.5	SignalP-TM	uc009uwm.2	Gpm6b
uc009uwn.2	mm10	0.109	32	0.108	32	0.119	24	0.101	0.104	N	0.45	SignalP-noTM	uc009uwn.2	Gpm6b
uc009uwo.2	mm10	0.123	61	0.133	61	0.206	36	0.125	0.13	N	0.5	SignalP-TM	uc009uwo.2	Gpm6b
uc009uwp.2	mm10	0.109	32	0.108	32	0.119	24	0.101	0.104	N	0.45	SignalP-noTM	uc009uwp.2	Gpm6b
uc009uwq.2	mm10	0.123	61	0.133	61	0.206	36	0.125	0.13	N	0.5	SignalP-TM	uc009uwq.2	Gpm6b
uc012hhb.1	mm10	0.543	23	0.721	23	0.992	14	0.957	0.848	Y	0.45	SignalP-noTM	uc012hhb.1	Gpc4
uc012hjl.1	mm10	0.324	26	0.533	26	0.937	20	0.864	0.712	Y	0.45	SignalP-noTM	uc012hjl.1	Ids
uc012hmw.1	mm10	0.114	46	0.104	46	0.112	42	0.093	0.098	N	0.45	SignalP-noTM	uc012hmw.1	Snx12
uc057ath.1	mm10	0.111	67	0.106	70	0.143	4	0.098	0.102	N	0.45	SignalP-noTM	uc057ath.1	Shroom2
uc009uzf.1	mm10	0.11	22	0.114	27	0.144	6	0.119	0.117	N	0.45	SignalP-noTM	uc009uzf.1	Uty
uc009uzg.1	mm10	0.118	42	0.105	42	0.117	8	0.097	0.101	N	0.45	SignalP-noTM	uc009uzg.1	Uty
uc012hrt.1	mm10	0.11	43	0.103	70	0.117	8	0.097	0.1	N	0.45	SignalP-noTM	uc012hrt.1	Uty
uc009uzh.1	mm10	0.11	69	0.105	42	0.111	55	0.097	0.101	N	0.45	SignalP-noTM	uc009uzh.1	Uty
uc009uzj.1	mm10	0.108	24	0.104	42	0.109	25	0.097	0.101	N	0.45	SignalP-noTM	uc009uzj.1	Uty
uc007eip.2	mm10	0.119	48	0.149	11	0.271	3	0.213	0.183	N	0.45	SignalP-noTM	uc007eip.2	Ppil4
uc007eir.2	mm10	0.113	57	0.104	31	0.112	13	0.1	0.102	N	0.45	SignalP-noTM	uc007eir.2	Tab2
uc007eiu.1	mm10	0.124	51	0.113	51	0.127	50	0.105	0.109	N	0.45	SignalP-noTM	uc007eiu.1	Sash1
uc007eiv.1	mm10	0.124	51	0.113	51	0.127	50	0.105	0.109	N	0.45	SignalP-noTM	uc007eiv.1	Sash1
uc007eiy.1	mm10	0.113	57	0.104	57	0.11	54	0.094	0.098	N	0.45	SignalP-noTM	uc007eiy.1	Stxbp5
uc007eiz.2	mm10	0.126	21	0.153	21	0.228	13	0.187	0.171	N	0.45	SignalP-noTM	uc007eiz.2	Stxbp5
uc007eja.1	mm10	0.126	31	0.174	12	0.441	2	0.248	0.214	N	0.45	SignalP-noTM	uc007eja.1	Stxbp5
uc007ejc.1	mm10	0.107	38	0.118	24	0.153	7	0.132	0.126	N	0.45	SignalP-noTM	uc007ejc.1	Stxbp5
uc007ejt.2	mm10	0.233	48	0.17	48	0.169	31	0.119	0.142	N	0.45	SignalP-noTM	uc007ejt.2	Fbxo30
uc007enm.2	mm10	0.178	31	0.146	31	0.219	3	0.133	0.139	N	0.45	SignalP-noTM	uc007enm.2	Map3k5
uc007esj.1	mm10	0.371	29	0.562	29	0.965	24	0.86	0.723	Y	0.45	SignalP-noTM	uc007esj.1	Ptprk
uc007esk.1	mm10	0.371	29	0.562	29	0.965	24	0.86	0.723	Y	0.45	SignalP-noTM	uc007esk.1	Ptprk
uc007esl.1	mm10	0.371	29	0.562	29	0.965	24	0.86	0.723	Y	0.45	SignalP-noTM	uc007esl.1	Ptprk
uc007esm.1	mm10	0.371	29	0.562	29	0.965	24	0.86	0.723	Y	0.45	SignalP-noTM	uc007esm.1	Ptprk
uc007esn.1	mm10	0.371	29	0.562	29	0.965	24	0.86	0.723	Y	0.45	SignalP-noTM	uc007esn.1	Ptprk
uc007euh.2	mm10	0.109	48	0.111	48	0.131	42	0.105	0.107	N	0.45	SignalP-noTM	uc007euh.2	Rsph4a
uc007ewc.1	mm10	0.202	21	0.159	21	0.157	36	0.123	0.14	N	0.45	SignalP-noTM	uc007ewc.1	Rev3l
uc007ewd.1	mm10	0.12	23	0.129	23	0.176	1	0.138	0.133	N	0.45	SignalP-noTM	uc007ewd.1	Rev3l
uc007ewe.1	mm10	0.112	47	0.11	47	0.13	38	0.102	0.106	N	0.45	SignalP-noTM	uc007ewe.1	Rev3l
uc007fhf.2	mm10	0.211	29	0.175	29	0.234	1	0.147	0.16	N	0.45	SignalP-noTM	uc007fhf.2	Vps26a
uc007fhg.2	mm10	0.122	20	0.147	11	0.243	1	0.174	0.162	N	0.45	SignalP-noTM	uc007fhg.2	Vps26a
uc007fhh.2	mm10	0.106	52	0.108	11	0.14	36	0.1	0.104	N	0.45	SignalP-noTM	uc007fhh.2	Vps26a
uc007fqd.1	mm10	0.114	43	0.109	43	0.113	28	0.099	0.103	N	0.45	SignalP-noTM	uc007fqd.1	Specc1l
uc007fqe.2	mm10	0.114	43	0.109	43	0.113	28	0.099	0.103	N	0.45	SignalP-noTM	uc007fqe.2	Specc1l
uc007fqf.2	mm10	0.114	60	0.108	60	0.115	8	0.099	0.103	N	0.45	SignalP-noTM	uc007fqf.2	Specc1l
uc007fxm.1	mm10	0.135	39	0.113	39	0.133	38	0.096	0.104	N	0.45	SignalP-noTM	uc007fxm.1	Trappc10
uc007fxn.1	mm10	0.143	22	0.249	16	0.636	1	0.34	0.298	N	0.45	SignalP-noTM	uc007fxn.1	Trappc10
uc007gde.1	mm10	0.187	36	0.128	20	0.208	17	0.148	0.136	N	0.5	SignalP-TM	uc007gde.1	Uqcr11
uc007gfz.1	mm10	0.135	43	0.113	43	0.147	42	0.096	0.104	N	0.45	SignalP-noTM	uc007gfz.1	Zbtb7a
uc007gga.2	mm10	0.135	43	0.113	43	0.147	42	0.096	0.104	N	0.45	SignalP-noTM	uc007gga.2	Zbtb7a
uc007ggb.1	mm10	0.135	43	0.113	43	0.147	42	0.096	0.104	N	0.45	SignalP-noTM	uc007ggb.1	Zbtb7a
uc007gkr.1	mm10	0.112	67	0.105	67	0.113	43	0.097	0.101	N	0.45	SignalP-noTM	uc007gkr.1	Tcp11l2
uc007gks.1	mm10	0.112	67	0.105	67	0.113	43	0.097	0.101	N	0.45	SignalP-noTM	uc007gks.1	Tcp11l2
uc007gkx.2	mm10	0.108	24	0.106	40	0.13	2	0.102	0.104	N	0.45	SignalP-noTM	uc007gkx.2	Ric8b
uc007gky.2	mm10	0.108	24	0.106	40	0.13	2	0.102	0.104	N	0.45	SignalP-noTM	uc007gky.2	Ric8b
uc007gnf.2	mm10	0.134	34	0.119	34	0.182	33	0.104	0.111	N	0.45	SignalP-noTM	uc007gnf.2	Prdm4
uc007gng.1	mm10	0.134	34	0.119	34	0.182	33	0.104	0.111	N	0.45	SignalP-noTM	uc007gng.1	Prdm4
uc007gqi.1	mm10	0.902	22	0.916	22	0.981	12	0.929	0.923	Y	0.45	SignalP-noTM	uc007gqi.1	Hsp90b1
uc007hlf.1	mm10	0.147	29	0.121	29	0.145	1	0.106	0.113	N	0.45	SignalP-noTM	uc007hlf.1	Baz2a
uc007hlg.1	mm10	0.147	29	0.121	29	0.145	1	0.106	0.113	N	0.45	SignalP-noTM	uc007hlg.1	Baz2a
uc007hlh.1	mm10	0.143	31	0.118	31	0.134	3	0.104	0.111	N	0.45	SignalP-noTM	uc007hlh.1	Baz2a
uc007hli.1	mm10	0.147	29	0.121	29	0.145	1	0.106	0.113	N	0.45	SignalP-noTM	uc007hli.1	Baz2a
uc007hlj.1	mm10	0.147	29	0.121	29	0.145	1	0.106	0.113	N	0.45	SignalP-noTM	uc007hlj.1	Baz2a
uc007hlk.1	mm10	0.147	29	0.121	29	0.145	1	0.106	0.113	N	0.45	SignalP-noTM	uc007hlk.1	Baz2a
uc007hll.1	mm10	0.111	40	0.109	40	0.12	36	0.102	0.105	N	0.45	SignalP-noTM	uc007hll.1	Baz2a
uc007hnl.1	mm10	0.117	39	0.11	55	0.119	42	0.099	0.104	N	0.45	SignalP-noTM	uc007hnl.1	Pa2g4
uc011xab.1	mm10	0.113	57	0.104	57	0.11	54	0.094	0.098	N	0.45	SignalP-noTM	uc011xab.1	Stxbp5
uc011xad.1	mm10	0.233	48	0.17	48	0.169	31	0.119	0.142	N	0.45	SignalP-noTM	uc011xad.1	Fbxo30
uc011xaz.1	mm10	0.178	31	0.146	31	0.219	3	0.133	0.139	N	0.45	SignalP-noTM	uc011xaz.1	Map3k5
uc011xca.1	mm10	0.371	29	0.562	29	0.965	24	0.86	0.723	Y	0.45	SignalP-noTM	uc011xca.1	Ptprk
uc011xcb.1	mm10	0.371	29	0.562	29	0.965	24	0.86	0.723	Y	0.45	SignalP-noTM	uc011xcb.1	Ptprk
uc011xcn.1	mm10	0.107	32	0.103	47	0.111	35	0.093	0.098	N	0.45	SignalP-noTM	uc011xcn.1	Sult3a1
uc011xed.1	mm10	0.119	24	0.12	24	0.148	23	0.121	0.12	N	0.45	SignalP-noTM	uc011xed.1	Sowahc
uc011xkq.1	mm10	0.126	28	0.105	28	0.116	1	0.091	0.098	N	0.45	SignalP-noTM	uc011xkq.1	Prdm4
uc011xpz.1	mm10	0.109	37	0.11	11	0.137	1	0.101	0.105	N	0.45	SignalP-noTM	uc011xpz.1	Baz2a
uc056yhr.1	mm10	0.134	34	0.119	34	0.182	33	0.104	0.111	N	0.45	SignalP-noTM	uc056yhr.1	Prdm4
uc007hug.1	mm10	0.221	55	0.189	55	0.331	49	0.129	0.157	N	0.45	SignalP-noTM	uc007hug.1	Mtfp1
uc007hwt.1	mm10	0.145	17	0.19	17	0.365	1	0.208	0.2	N	0.45	SignalP-noTM	uc007hwt.1	Mrps24
uc007hyr.3	mm10	0.111	28	0.102	63	0.112	40	0.094	0.098	N	0.45	SignalP-noTM	uc007hyr.3	Purb
uc007ihx.1	mm10	0.114	24	0.117	12	0.135	5	0.122	0.12	N	0.45	SignalP-noTM	uc007ihx.1	Psme4
uc007ihy.1	mm10	0.111	67	0.102	67	0.109	39	0.093	0.097	N	0.45	SignalP-noTM	uc007ihy.1	Psme4
uc007iia.1	mm10	0.164	21	0.234	21	0.542	1	0.313	0.276	N	0.45	SignalP-noTM	uc007iia.1	Psme4
uc007ijo.1	mm10	0.119	41	0.114	41	0.183	36	0.101	0.107	N	0.45	SignalP-noTM	uc007ijo.1	Sh3pxd2b
uc007ijp.1	mm10	0.119	41	0.114	41	0.183	36	0.101	0.107	N	0.45	SignalP-noTM	uc007ijp.1	Sh3pxd2b
uc007ijq.1	mm10	0.119	41	0.114	41	0.183	36	0.101	0.107	N	0.45	SignalP-noTM	uc007ijq.1	Sh3pxd2b
uc007iui.1	mm10	0.121	28	0.138	11	0.198	1	0.148	0.143	N	0.45	SignalP-noTM	uc007iui.1	Sec24a
uc007iuj.1	mm10	0.121	28	0.138	11	0.198	1	0.148	0.143	N	0.45	SignalP-noTM	uc007iuj.1	Sec24a
uc007iuk.1	mm10	0.153	39	0.145	26	0.281	6	0.193	0.171	N	0.45	SignalP-noTM	uc007iuk.1	Sec24a
uc007iul.1	mm10	0.121	28	0.138	11	0.198	1	0.148	0.143	N	0.45	SignalP-noTM	uc007iul.1	Sec24a
uc007ium.1	mm10	0.121	28	0.138	11	0.198	1	0.148	0.143	N	0.45	SignalP-noTM	uc007ium.1	Sec24a
uc007iun.1	mm10	0.121	28	0.138	11	0.198	1	0.148	0.143	N	0.45	SignalP-noTM	uc007iun.1	Sec24a
uc007iuo.1	mm10	0.121	28	0.138	11	0.198	1	0.148	0.143	N	0.45	SignalP-noTM	uc007iuo.1	Sec24a
uc007iut.2	mm10	0.11	12	0.111	12	0.12	1	0.104	0.107	N	0.45	SignalP-noTM	uc007iut.2	Ube2b
uc007jcm.1	mm10	0.152	53	0.138	12	0.263	4	0.186	0.164	N	0.45	SignalP-noTM	uc007jcm.1	2810021J22Rik
uc007jdd.2	mm10	0.162	33	0.209	33	0.441	20	0.259	0.236	N	0.45	SignalP-noTM	uc007jdd.2	Iba57
uc007jgd.2	mm10	0.17	49	0.163	49	0.307	44	0.124	0.142	N	0.45	SignalP-noTM	uc007jgd.2	Alkbh5
uc007jlg.1	mm10	0.143	40	0.131	40	0.206	38	0.117	0.123	N	0.45	SignalP-noTM	uc007jlg.1	Dnah9
uc007jlh.1	mm10	0.16	20	0.126	20	0.122	27	0.099	0.111	N	0.45	SignalP-noTM	uc007jlh.1	Dnah9
uc007jli.1	mm10	0.143	40	0.131	40	0.206	38	0.117	0.123	N	0.45	SignalP-noTM	uc007jli.1	Dnah9
uc007jlj.1	mm10	0.143	40	0.131	40	0.206	38	0.117	0.123	N	0.45	SignalP-noTM	uc007jlj.1	Dnah9
uc007jmx.2	mm10	0.107	31	0.103	70	0.107	55	0.097	0.099	N	0.45	SignalP-noTM	uc007jmx.2	Gas7
uc007jpx.3	mm10	0.156	54	0.145	54	0.22	51	0.116	0.129	N	0.45	SignalP-noTM	uc007jpx.3	Chd3
uc007jql.2	mm10	0.114	34	0.106	15	0.118	2	0.105	0.105	N	0.45	SignalP-noTM	uc007jql.2	Trp53
uc007jqm.2	mm10	0.113	37	0.104	68	0.109	9	0.097	0.1	N	0.45	SignalP-noTM	uc007jqm.2	Trp53
uc007jqn.2	mm10	0.113	37	0.104	68	0.109	9	0.097	0.1	N	0.45	SignalP-noTM	uc007jqn.2	Trp53
uc007jso.1	mm10	0.108	41	0.111	51	0.131	30	0.108	0.11	N	0.45	SignalP-noTM	uc007jso.1	Gps2
uc007jsp.1	mm10	0.108	41	0.111	51	0.131	30	0.108	0.11	N	0.45	SignalP-noTM	uc007jsp.1	Gps2
uc007key.2	mm10	0.111	40	0.112	40	0.122	24	0.099	0.105	N	0.45	SignalP-noTM	uc007key.2	1700016K19Rik
uc007kfc.2	mm10	0.156	29	0.136	29	0.176	2	0.123	0.129	N	0.45	SignalP-noTM	uc007kfc.2	Glod4
uc007kfl.2	mm10	0.156	29	0.136	29	0.176	2	0.123	0.129	N	0.45	SignalP-noTM	uc007kfl.2	Glod4
uc007kfz.1	mm10	0.109	56	0.109	56	0.128	43	0.104	0.106	N	0.45	SignalP-noTM	uc007kfz.1	Gosr1
uc007kgl.2	mm10	0.132	17	0.115	17	0.125	31	0.098	0.106	N	0.45	SignalP-noTM	uc007kgl.2	Ssh2
uc007kgn.1	mm10	0.114	64	0.131	11	0.181	1	0.134	0.133	N	0.45	SignalP-noTM	uc007kgn.1	Ssh2
uc007kgo.2	mm10	0.114	64	0.131	11	0.181	1	0.134	0.133	N	0.45	SignalP-noTM	uc007kgo.2	Ssh2
uc007kgy.1	mm10	0.176	23	0.147	23	0.152	11	0.123	0.134	N	0.45	SignalP-noTM	uc007kgy.1	Git1
uc007ksk.1	mm10	0.138	37	0.127	18	0.191	5	0.138	0.133	N	0.45	SignalP-noTM	uc007ksk.1	Med13
uc007kzv.2	mm10	0.148	16	0.156	16	0.204	13	0.158	0.157	N	0.45	SignalP-noTM	uc007kzv.2	Itga3
uc007kzw.2	mm10	0.343	33	0.353	33	0.731	12	0.508	0.415	N	0.5	SignalP-TM	uc007kzw.2	Itga3
uc007kzx.2	mm10	0.343	33	0.353	33	0.731	12	0.508	0.415	N	0.5	SignalP-TM	uc007kzx.2	Itga3
uc007ldu.1	mm10	0.185	46	0.138	46	0.138	45	0.1	0.118	N	0.45	SignalP-noTM	uc007ldu.1	Kpnb1
uc007lec.1	mm10	0.112	9	0.109	27	0.126	12	0.11	0.109	N	0.45	SignalP-noTM	uc007lec.1	Arhgap23
uc007led.1	mm10	0.112	54	0.112	19	0.131	4	0.113	0.112	N	0.45	SignalP-noTM	uc007led.1	Arhgap23
uc007lfm.1	mm10	0.249	55	0.226	55	0.363	44	0.143	0.181	N	0.45	SignalP-noTM	uc007lfm.1	Fbxl20
uc007lfn.1	mm10	0.249	55	0.226	55	0.363	44	0.143	0.181	N	0.45	SignalP-noTM	uc007lfn.1	Fbxl20
uc007lhd.2	mm10	0.107	33	0.109	33	0.127	20	0.108	0.108	N	0.45	SignalP-noTM	uc007lhd.2	Thra
uc007lhe.2	mm10	0.107	33	0.109	33	0.127	20	0.108	0.108	N	0.45	SignalP-noTM	uc007lhe.2	Thra
uc007lhf.2	mm10	0.107	33	0.109	33	0.127	20	0.108	0.108	N	0.45	SignalP-noTM	uc007lhf.2	Thra
uc007lhg.1	mm10	0.107	33	0.109	33	0.127	20	0.108	0.108	N	0.45	SignalP-noTM	uc007lhg.1	Thra
uc007lmi.2	mm10	0.112	24	0.124	11	0.167	1	0.132	0.129	N	0.45	SignalP-noTM	uc007lmi.2	Stat5b
uc007lmj.2	mm10	0.112	24	0.124	11	0.167	1	0.132	0.129	N	0.45	SignalP-noTM	uc007lmj.2	Stat5b
uc007lmo.2	mm10	0.116	49	0.113	49	0.156	46	0.101	0.107	N	0.45	SignalP-noTM	uc007lmo.2	Stat3
uc007lmp.2	mm10	0.116	49	0.113	49	0.156	46	0.101	0.107	N	0.45	SignalP-noTM	uc007lmp.2	Stat3
uc007lmq.2	mm10	0.116	49	0.113	49	0.156	46	0.101	0.107	N	0.45	SignalP-noTM	uc007lmq.2	Stat3
uc007lon.1	mm10	0.107	35	0.102	70	0.108	24	0.093	0.097	N	0.45	SignalP-noTM	uc007lon.1	Psme3
uc007lth.1	mm10	0.111	30	0.105	11	0.12	4	0.108	0.107	N	0.45	SignalP-noTM	uc007lth.1	Acbd4
uc007lti.1	mm10	0.11	31	0.106	52	0.118	4	0.099	0.102	N	0.45	SignalP-noTM	uc007lti.1	Acbd4
uc007ltm.1	mm10	0.113	27	0.136	11	0.188	1	0.159	0.148	N	0.45	SignalP-noTM	uc007ltm.1	Acbd4
uc007ltn.1	mm10	0.111	53	0.117	33	0.15	29	0.108	0.114	N	0.5	SignalP-TM	uc007ltn.1	Acbd4
uc007lvx.2	mm10	0.107	42	0.113	11	0.152	8	0.131	0.123	N	0.45	SignalP-noTM	uc007lvx.2	Arf2
uc007lvy.2	mm10	0.107	42	0.113	11	0.152	8	0.131	0.123	N	0.45	SignalP-noTM	uc007lvy.2	Arf2
uc007lyy.1	mm10	0.544	21	0.715	21	0.971	2	0.937	0.835	Y	0.45	SignalP-noTM	uc007lyy.1	Ern1
uc007lyz.1	mm10	0.544	21	0.714	21	0.97	2	0.936	0.834	Y	0.45	SignalP-noTM	uc007lyz.1	Ern1
uc007lza.1	mm10	0.544	21	0.715	21	0.971	2	0.937	0.835	Y	0.45	SignalP-noTM	uc007lza.1	Ern1
uc007mbu.2	mm10	0.294	17	0.266	17	0.52	15	0.251	0.258	N	0.45	SignalP-noTM	uc007mbu.2	Axin2
uc007mbv.1	mm10	0.109	63	0.113	11	0.135	1	0.105	0.109	N	0.45	SignalP-noTM	uc007mbv.1	Axin2
uc007mgt.2	mm10	0.195	31	0.16	31	0.194	27	0.122	0.145	N	0.5	SignalP-TM	uc007mgt.2	Tmem104
uc007mgv.2	mm10	0.195	31	0.16	31	0.194	27	0.122	0.145	N	0.5	SignalP-TM	uc007mgv.2	Tmem104
uc007mgw.2	mm10	0.195	31	0.16	31	0.194	27	0.122	0.145	N	0.5	SignalP-TM	uc007mgw.2	Tmem104
uc007mvs.1	mm10	0.135	18	0.156	18	0.275	15	0.182	0.17	N	0.45	SignalP-noTM	uc007mvs.1	Foxk2
uc007mvy.2	mm10	0.113	24	0.108	24	0.118	40	0.104	0.106	N	0.45	SignalP-noTM	uc007mvy.2	Tbcd
uc009vah.1	mm10	0.237	57	0.218	51	0.349	46	0.16	0.186	N	0.45	SignalP-noTM	uc009vah.1	Fbxl20
uc011xuk.1	mm10	0.141	34	0.135	11	0.197	22	0.143	0.139	N	0.45	SignalP-noTM	uc011xuk.1	Sec24a
uc011xwn.1	mm10	0.11	27	0.107	23	0.15	4	0.108	0.108	N	0.45	SignalP-noTM	uc011xwn.1	Gas7
uc011xwo.2	mm10	0.11	10	0.113	11	0.127	1	0.106	0.109	N	0.45	SignalP-noTM	uc011xwo.2	Gas7
uc011xww.1	mm10	0.113	37	0.104	68	0.109	9	0.097	0.1	N	0.45	SignalP-noTM	uc011xww.1	Trp53
uc011yds.1	mm10	0.108	56	0.105	11	0.12	1	0.098	0.101	N	0.45	SignalP-noTM	uc011yds.1	Kpnb1
uc011yhj.1	mm10	0.195	31	0.16	31	0.194	27	0.122	0.145	N	0.5	SignalP-TM	uc011yhj.1	Tmem104
uc011yjl.1	mm10	0.135	18	0.156	18	0.275	15	0.182	0.17	N	0.45	SignalP-noTM	uc011yjl.1	Foxk2
uc029rmh.2	mm10	0.174	34	0.277	34	0.701	31	0.352	0.318	N	0.45	SignalP-noTM	uc029rmh.2	Chd3
uc029rmi.2	mm10	0.112	54	0.118	54	0.133	29	0.11	0.114	N	0.45	SignalP-noTM	uc029rmi.2	Chd3
uc033fvu.1	mm10	0.162	33	0.209	33	0.441	20	0.259	0.236	N	0.45	SignalP-noTM	uc033fvu.1	Iba57
uc033fwl.1	mm10	0.109	51	0.105	41	0.116	3	0.101	0.103	N	0.45	SignalP-noTM	uc033fwl.1	Gas7
uc033fwm.1	mm10	0.388	26	0.466	26	0.706	25	0.531	0.501	Y	0.45	SignalP-noTM	uc033fwm.1	Gas7
uc007mxr.2	mm10	0.109	49	0.105	46	0.113	8	0.102	0.104	N	0.45	SignalP-noTM	uc007mxr.2	Ncoa1
uc007mxs.2	mm10	0.109	49	0.105	46	0.113	8	0.102	0.104	N	0.45	SignalP-noTM	uc007mxs.2	Ncoa1
uc007mxt.1	mm10	0.113	66	0.107	12	0.115	1	0.101	0.104	N	0.45	SignalP-noTM	uc007mxt.1	Ncoa1
uc007mxu.1	mm10	0.313	21	0.235	21	0.22	9	0.178	0.204	N	0.45	SignalP-noTM	uc007mxu.1	Ncoa1
uc007mzu.2	mm10	0.109	70	0.126	11	0.178	1	0.123	0.124	N	0.45	SignalP-noTM	uc007mzu.2	Pum2
uc007mzv.2	mm10	0.109	70	0.126	11	0.178	1	0.123	0.124	N	0.45	SignalP-noTM	uc007mzv.2	Pum2
uc007naa.2	mm10	0.109	70	0.126	11	0.178	1	0.123	0.124	N	0.45	SignalP-noTM	uc007naa.2	Pum2
uc007mzw.2	mm10	0.113	40	0.111	11	0.165	39	0.107	0.109	N	0.45	SignalP-noTM	uc007mzw.2	Pum2
uc007mzx.2	mm10	0.109	70	0.126	11	0.178	1	0.123	0.124	N	0.45	SignalP-noTM	uc007mzx.2	Pum2
uc007mzy.2	mm10	0.109	70	0.126	11	0.178	1	0.123	0.124	N	0.45	SignalP-noTM	uc007mzy.2	Pum2
uc007mzz.2	mm10	0.109	70	0.126	11	0.178	1	0.123	0.124	N	0.45	SignalP-noTM	uc007mzz.2	Pum2
uc007ncc.2	mm10	0.125	47	0.111	47	0.165	46	0.095	0.102	N	0.45	SignalP-noTM	uc007ncc.2	E2f6
uc033gcv.1	mm10	0.11	27	0.112	12	0.13	1	0.109	0.11	N	0.45	SignalP-noTM	uc033gcv.1	E2f6
uc007ncf.2	mm10	0.125	47	0.111	47	0.165	46	0.095	0.102	N	0.45	SignalP-noTM	uc007ncf.2	E2f6
uc007nce.2	mm10	0.11	27	0.112	12	0.13	1	0.109	0.11	N	0.45	SignalP-noTM	uc007nce.2	E2f6
uc007ncg.1	mm10	0.111	51	0.11	12	0.118	1	0.104	0.106	N	0.45	SignalP-noTM	uc007ncg.1	Rock2
uc007nch.1	mm10	0.111	51	0.11	12	0.118	1	0.104	0.106	N	0.45	SignalP-noTM	uc007nch.1	Rock2
uc007nci.1	mm10	0.144	49	0.12	49	0.13	48	0.095	0.107	N	0.45	SignalP-noTM	uc007nci.1	Rock2
uc007ncj.1	mm10	0.155	37	0.127	37	0.145	33	0.098	0.111	N	0.45	SignalP-noTM	uc007ncj.1	Rock2
uc007nhc.1	mm10	0.129	70	0.128	70	0.226	45	0.117	0.123	N	0.5	SignalP-TM	uc007nhc.1	Lamb1
uc007nhd.1	mm10	0.129	70	0.128	70	0.226	45	0.117	0.123	N	0.5	SignalP-TM	uc007nhd.1	Lamb1
uc007nhe.1	mm10	0.761	22	0.822	22	0.959	13	0.885	0.856	Y	0.45	SignalP-noTM	uc007nhe.1	Lamb1
uc007nhf.1	mm10	0.113	26	0.113	12	0.137	1	0.109	0.111	N	0.45	SignalP-noTM	uc007nhf.1	Lamb1
uc007nks.1	mm10	0.117	28	0.141	28	0.284	30	0.167	0.155	N	0.45	SignalP-noTM	uc007nks.1	Arl4a
uc007nkt.1	mm10	0.117	28	0.141	28	0.284	30	0.167	0.155	N	0.45	SignalP-noTM	uc007nkt.1	Arl4a
uc033gdf.1	mm10	0.117	28	0.141	28	0.284	30	0.167	0.155	N	0.45	SignalP-noTM	uc033gdf.1
uc007nlc.1	mm10	0.191	27	0.154	27	0.188	7	0.126	0.139	N	0.45	SignalP-noTM	uc007nlc.1	Dock4
uc007nld.1	mm10	0.191	27	0.154	27	0.188	7	0.126	0.139	N	0.45	SignalP-noTM	uc007nld.1	Dock4
uc007nle.1	mm10	0.191	27	0.154	27	0.188	7	0.126	0.139	N	0.45	SignalP-noTM	uc007nle.1	Dock4
uc007nlf.1	mm10	0.191	27	0.154	27	0.188	7	0.126	0.139	N	0.45	SignalP-noTM	uc007nlf.1	Dock4
uc007nlg.1	mm10	0.191	27	0.154	27	0.188	7	0.126	0.139	N	0.45	SignalP-noTM	uc007nlg.1	Dock4
uc007nlh.1	mm10	0.191	27	0.154	27	0.188	7	0.126	0.139	N	0.45	SignalP-noTM	uc007nlh.1	Dock4
uc007nlk.2	mm10	0.191	27	0.154	27	0.188	7	0.126	0.139	N	0.45	SignalP-noTM	uc007nlk.2	Dock4
uc007nli.1	mm10	0.138	25	0.126	25	0.153	13	0.113	0.119	N	0.45	SignalP-noTM	uc007nli.1	Dock4
uc007nlj.1	mm10	0.11	25	0.108	12	0.124	1	0.1	0.104	N	0.45	SignalP-noTM	uc007nlj.1	Dock4
uc029rsa.1	mm10	0.108	23	0.119	11	0.165	1	0.104	0.111	N	0.45	SignalP-noTM	uc029rsa.1	Dock4
uc007nmz.2	mm10	0.158	19	0.165	44	0.263	43	0.142	0.152	N	0.45	SignalP-noTM	uc007nmz.2	Hectd1
uc007nmy.1	mm10	0.398	39	0.359	39	0.503	30	0.3	0.335	N	0.5	SignalP-TM	uc007nmy.1	Hectd1
uc007nqa.1	mm10	0.127	56	0.108	56	0.115	22	0.094	0.101	N	0.45	SignalP-noTM	uc007nqa.1	Pnn
uc007nqb.1	mm10	0.127	56	0.108	56	0.115	22	0.094	0.101	N	0.45	SignalP-noTM	uc007nqb.1	Pnn
uc007nsj.1	mm10	0.113	39	0.169	12	0.334	1	0.222	0.198	N	0.45	SignalP-noTM	uc007nsj.1	Arf6
uc033gdt.1	mm10	0.113	39	0.169	12	0.334	1	0.222	0.198	N	0.45	SignalP-noTM	uc033gdt.1
uc007ntm.2	mm10	0.11	62	0.104	12	0.133	8	0.111	0.108	N	0.45	SignalP-noTM	uc007ntm.2	Pygl
uc007nxm.1	mm10	0.109	63	0.103	63	0.12	26	0.095	0.099	N	0.45	SignalP-noTM	uc007nxm.1	Syne2
uc007nxn.1	mm10	0.109	63	0.103	63	0.12	26	0.095	0.099	N	0.45	SignalP-noTM	uc007nxn.1	Syne2
uc011ynv.1	mm10	0.109	63	0.103	63	0.12	26	0.095	0.099	N	0.45	SignalP-noTM	uc011ynv.1	Syne2
uc007nxo.1	mm10	0.109	63	0.103	63	0.12	26	0.095	0.099	N	0.45	SignalP-noTM	uc007nxo.1	Syne2
uc007nxp.1	mm10	0.109	63	0.103	63	0.12	26	0.095	0.099	N	0.45	SignalP-noTM	uc007nxp.1	Syne2
uc007nxq.1	mm10	0.122	40	0.123	40	0.17	17	0.12	0.121	N	0.45	SignalP-noTM	uc007nxq.1	Syne2
uc007nxr.1	mm10	0.116	41	0.18	11	0.364	5	0.27	0.229	N	0.45	SignalP-noTM	uc007nxr.1	Syne2
uc007nxs.1	mm10	0.136	24	0.123	24	0.125	3	0.11	0.116	N	0.45	SignalP-noTM	uc007nxs.1	Syne2
uc007nxt.1	mm10	0.11	27	0.103	60	0.126	4	0.098	0.1	N	0.45	SignalP-noTM	uc007nxt.1	Syne2
uc011ynw.1	mm10	0.11	57	0.106	57	0.127	1	0.099	0.102	N	0.45	SignalP-noTM	uc011ynw.1	Syne2
uc007oal.1	mm10	0.168	19	0.203	19	0.316	1	0.23	0.217	N	0.45	SignalP-noTM	uc007oal.1	Zfp36l1
uc007obb.2	mm10	0.16	62	0.207	11	0.575	2	0.386	0.279	N	0.5	SignalP-TM	uc007obb.2	Slc39a9
uc007obc.2	mm10	0.16	62	0.207	11	0.575	2	0.386	0.279	N	0.5	SignalP-TM	uc007obc.2	Slc39a9
uc011yoi.1	mm10	0.16	62	0.207	11	0.575	2	0.386	0.279	N	0.5	SignalP-TM	uc011yoi.1	Slc39a9
uc011yos.1	mm10	0.107	12	0.109	30	0.163	12	0.107	0.108	N	0.45	SignalP-noTM	uc011yos.1	Dnal1
uc007oek.2	mm10	0.122	18	0.111	18	0.12	1	0.096	0.103	N	0.45	SignalP-noTM	uc007oek.2	Dnal1
uc011yot.1	mm10	0.11	37	0.104	37	0.111	56	0.1	0.102	N	0.45	SignalP-noTM	uc011yot.1	Dnal1
uc007okt.2	mm10	0.119	20	0.111	20	0.117	9	0.104	0.107	N	0.45	SignalP-noTM	uc007okt.2	Ston2
uc007okx.1	mm10	0.654	23	0.784	23	0.98	14	0.94	0.868	Y	0.45	SignalP-noTM	uc007okx.1	Sel1l
uc007oky.1	mm10	0.654	23	0.784	23	0.98	14	0.94	0.868	Y	0.45	SignalP-noTM	uc007oky.1	Sel1l
uc007okz.1	mm10	0.654	23	0.784	23	0.98	14	0.94	0.868	Y	0.45	SignalP-noTM	uc007okz.1	Sel1l
uc007ola.1	mm10	0.654	23	0.784	23	0.98	14	0.94	0.868	Y	0.45	SignalP-noTM	uc007ola.1	Sel1l
uc007olb.1	mm10	0.654	23	0.784	23	0.98	14	0.94	0.868	Y	0.45	SignalP-noTM	uc007olb.1	Sel1l
uc007orc.2	mm10	0.127	34	0.161	26	0.396	5	0.231	0.199	N	0.45	SignalP-noTM	uc007orc.2	Ptpn21
uc011ypx.1	mm10	0.116	40	0.107	40	0.11	2	0.099	0.103	N	0.45	SignalP-noTM	uc011ypx.1	Ptpn21
uc007ord.2	mm10	0.127	41	0.117	41	0.174	10	0.112	0.114	N	0.45	SignalP-noTM	uc007ord.2	Ptpn21
uc007ore.2	mm10	0.127	41	0.117	41	0.174	10	0.112	0.114	N	0.45	SignalP-noTM	uc007ore.2	Ptpn21
uc007orf.2	mm10	0.127	41	0.117	41	0.174	10	0.112	0.114	N	0.45	SignalP-noTM	uc007orf.2	Ptpn21
uc007oty.1	mm10	0.327	22	0.536	22	0.942	14	0.876	0.719	Y	0.45	SignalP-noTM	uc007oty.1	Slc24a4
uc011yqm.1	mm10	0.327	22	0.536	22	0.942	14	0.876	0.719	Y	0.45	SignalP-noTM	uc011yqm.1	Slc24a4
uc007otz.1	mm10	0.327	22	0.536	22	0.942	14	0.876	0.719	Y	0.45	SignalP-noTM	uc007otz.1	Slc24a4
uc007oxl.1	mm10	0.111	64	0.109	12	0.126	6	0.113	0.111	N	0.45	SignalP-noTM	uc007oxl.1	Clmn
uc011yrj.1	mm10	0.111	64	0.109	12	0.126	6	0.113	0.111	N	0.45	SignalP-noTM	uc011yrj.1	Clmn
uc057bcm.1	mm10	0.119	28	0.152	12	0.282	19	0.205	0.18	N	0.45	SignalP-noTM	uc057bcm.1
uc007oyr.1	mm10	0.111	64	0.111	12	0.137	1	0.098	0.104	N	0.45	SignalP-noTM	uc007oyr.1	Gskip
uc007oys.1	mm10	0.111	64	0.111	12	0.137	1	0.098	0.104	N	0.45	SignalP-noTM	uc007oys.1	Gskip
uc007pbq.2	mm10	0.107	23	0.106	23	0.119	56	0.105	0.105	N	0.45	SignalP-noTM	uc007pbq.2	Hsp90aa1
uc007pbr.1	mm10	0.107	23	0.106	23	0.119	56	0.105	0.105	N	0.45	SignalP-noTM	uc007pbr.1	Hsp90aa1
uc007pcs.2	mm10	0.211	33	0.185	33	0.251	16	0.155	0.169	N	0.45	SignalP-noTM	uc007pcs.2	Cdc42bpb
uc007pct.2	mm10	0.116	45	0.133	45	0.22	37	0.136	0.135	N	0.45	SignalP-noTM	uc007pct.2	Cdc42bpb
uc007pik.1	mm10	0.226	43	0.374	22	0.883	4	0.734	0.518	Y	0.5	SignalP-TM	uc007pik.1	Itgb8
uc011yvv.1	mm10	0.156	23	0.126	23	0.121	22	0.102	0.113	N	0.45	SignalP-noTM	uc011yvv.1	Itgb8
uc007pil.1	mm10	0.226	43	0.374	22	0.883	4	0.734	0.518	Y	0.5	SignalP-TM	uc007pil.1	Itgb8
uc007pim.1	mm10	0.226	43	0.374	22	0.883	4	0.734	0.518	Y	0.5	SignalP-TM	uc007pim.1	Itgb8
uc007piu.1	mm10	0.21	28	0.153	28	0.164	27	0.116	0.133	N	0.45	SignalP-noTM	uc007piu.1	Gdi2
uc011yvx.1	mm10	0.11	43	0.113	43	0.14	28	0.108	0.11	N	0.45	SignalP-noTM	uc011yvx.1	Gdi2
uc007plk.1	mm10	0.16	37	0.132	37	0.199	36	0.117	0.124	N	0.45	SignalP-noTM	uc007plk.1	Heatr1
uc007pmh.1	mm10	0.299	30	0.194	30	0.152	18	0.128	0.158	N	0.45	SignalP-noTM	uc007pmh.1	Lyst
uc007pmi.1	mm10	0.299	30	0.194	30	0.152	18	0.128	0.158	N	0.45	SignalP-noTM	uc007pmi.1	Lyst
uc007pmj.1	mm10	0.299	30	0.194	30	0.152	18	0.128	0.158	N	0.45	SignalP-noTM	uc007pmj.1	Lyst
uc007pmk.1	mm10	0.108	56	0.109	56	0.122	41	0.102	0.105	N	0.45	SignalP-noTM	uc007pmk.1	Lyst
uc007pnj.1	mm10	0.107	65	0.11	14	0.145	3	0.119	0.115	N	0.45	SignalP-noTM	uc007pnj.1	Mrpl32
uc007pnk.1	mm10	0.581	17	0.524	17	0.751	16	0.485	0.503	Y	0.45	SignalP-noTM	uc007pnk.1	Mrpl32
uc007ppe.2	mm10	0.623	34	0.766	34	0.983	27	0.868	0.821	Y	0.45	SignalP-noTM	uc007ppe.2	Epdr1
uc007ppf.4	mm10	0.623	34	0.766	34	0.983	27	0.868	0.821	Y	0.45	SignalP-noTM	uc007ppf.4	Epdr1
uc007pwp.2	mm10	0.134	17	0.25	17	0.706	11	0.459	0.362	N	0.45	SignalP-noTM	uc007pwp.2	Aldh5a1
uc056ytg.1	mm10	0.238	38	0.246	38	0.521	14	0.268	0.258	N	0.45	SignalP-noTM	uc056ytg.1	Mrs2
uc007qio.1	mm10	0.152	30	0.123	30	0.125	34	0.101	0.111	N	0.45	SignalP-noTM	uc007qio.1	Fam120a
uc007qjg.2	mm10	0.109	9	0.104	43	0.11	21	0.098	0.101	N	0.45	SignalP-noTM	uc007qjg.2	Bicd2
uc007qjh.2	mm10	0.112	16	0.106	16	0.113	25	0.103	0.105	N	0.45	SignalP-noTM	uc007qjh.2	Bicd2
uc007qji.2	mm10	0.112	16	0.106	16	0.113	25	0.103	0.105	N	0.45	SignalP-noTM	uc007qji.2	Bicd2
uc007qof.3	mm10	0.145	33	0.126	33	0.156	2	0.117	0.121	N	0.45	SignalP-noTM	uc007qof.3	4833439L19Rik
uc029sbj.1	mm10	0.109	14	0.11	14	0.122	31	0.107	0.109	N	0.45	SignalP-noTM	uc029sbj.1	4833439L19Rik
uc029sbk.1	mm10	0.109	14	0.11	14	0.122	31	0.107	0.109	N	0.45	SignalP-noTM	uc029sbk.1	4833439L19Rik
uc029sbl.1	mm10	0.107	36	0.104	69	0.114	61	0.099	0.101	N	0.45	SignalP-noTM	uc029sbl.1	4833439L19Rik
uc007qoi.3	mm10	0.113	29	0.114	11	0.143	3	0.121	0.118	N	0.45	SignalP-noTM	uc007qoi.3	4833439L19Rik
uc007qtj.2	mm10	0.114	37	0.106	37	0.122	5	0.1	0.103	N	0.45	SignalP-noTM	uc007qtj.2	Ubqln1
uc011zan.1	mm10	0.121	46	0.116	46	0.174	44	0.105	0.11	N	0.45	SignalP-noTM	uc011zan.1	Ubqln1
uc007qtm.2	mm10	0.11	27	0.104	27	0.11	50	0.097	0.1	N	0.45	SignalP-noTM	uc007qtm.2	Ubqln1
uc007qtl.2	mm10	0.11	27	0.104	27	0.11	50	0.097	0.1	N	0.45	SignalP-noTM	uc007qtl.2	Ubqln1
uc007qtr.2	mm10	0.131	47	0.117	47	0.153	46	0.103	0.11	N	0.45	SignalP-noTM	uc007qtr.2	2210016F16Rik
uc007qzj.1	mm10	0.171	24	0.137	24	0.137	2	0.11	0.122	N	0.45	SignalP-noTM	uc007qzj.1	Zfp369
uc007rjn.2	mm10	0.123	32	0.111	45	0.125	2	0.104	0.107	N	0.45	SignalP-noTM	uc007rjn.2	Xrcc4
uc007rjo.2	mm10	0.412	27	0.454	27	0.773	2	0.587	0.507	Y	0.5	SignalP-TM	uc007rjo.2	Tmem167
uc011zct.1	mm10	0.355	22	0.301	22	0.353	9	0.256	0.277	N	0.45	SignalP-noTM	uc011zct.1	Mtx3
uc007roc.2	mm10	0.325	32	0.528	32	0.976	19	0.869	0.712	Y	0.45	SignalP-noTM	uc007roc.2	Hexb
uc007rod.2	mm10	0.155	30	0.124	30	0.134	28	0.102	0.112	N	0.45	SignalP-noTM	uc007rod.2	Enc1
uc033gmz.1	mm10	0.155	30	0.124	30	0.134	28	0.102	0.112	N	0.45	SignalP-noTM	uc033gmz.1
uc007rrq.1	mm10	0.153	50	0.144	19	0.313	48	0.167	0.153	N	0.5	SignalP-TM	uc007rrq.1	Slc30a5
uc007rrr.1	mm10	0.204	43	0.194	43	0.231	30	0.139	0.172	N	0.5	SignalP-TM	uc007rrr.1	Slc30a5
uc011zec.1	mm10	0.204	43	0.194	43	0.231	30	0.139	0.172	N	0.5	SignalP-TM	uc011zec.1	Slc30a5
uc007rrs.3	mm10	0.119	19	0.112	19	0.133	38	0.107	0.109	N	0.45	SignalP-noTM	uc007rrs.3	Pik3r1
uc007rrt.3	mm10	0.122	49	0.11	49	0.121	45	0.096	0.102	N	0.45	SignalP-noTM	uc007rrt.3	Pik3r1
uc007rru.1	mm10	0.111	59	0.109	49	0.117	40	0.104	0.106	N	0.45	SignalP-noTM	uc007rru.1
uc007rrv.1	mm10	0.122	49	0.11	49	0.121	45	0.096	0.102	N	0.45	SignalP-noTM	uc007rrv.1
uc007rsb.2	mm10	0.128	40	0.124	40	0.158	10	0.118	0.121	N	0.45	SignalP-noTM	uc007rsb.2	Mast4
uc007rsa.1	mm10	0.108	33	0.104	70	0.118	57	0.097	0.1	N	0.45	SignalP-noTM	uc007rsa.1	Mast4
uc007rsd.1	mm10	0.119	27	0.166	12	0.34	4	0.235	0.203	N	0.45	SignalP-noTM	uc007rsd.1	Mast4
uc007rse.2	mm10	0.128	40	0.124	40	0.158	10	0.118	0.121	N	0.45	SignalP-noTM	uc007rse.2	Mast4
uc007rsf.2	mm10	0.128	40	0.124	40	0.158	10	0.118	0.121	N	0.45	SignalP-noTM	uc007rsf.2	Mast4
uc007rso.1	mm10	0.256	30	0.309	30	0.74	2	0.428	0.373	N	0.45	SignalP-noTM	uc007rso.1	Nln
uc007rsp.1	mm10	0.236	18	0.249	18	0.386	13	0.262	0.256	N	0.45	SignalP-noTM	uc007rsp.1	Nln
uc007rsq.1	mm10	0.109	12	0.103	70	0.119	9	0.097	0.1	N	0.45	SignalP-noTM	uc007rsq.1	Nln
uc007rsr.1	mm10	0.236	18	0.249	18	0.386	13	0.262	0.256	N	0.45	SignalP-noTM	uc007rsr.1	Nln
uc007rtv.1	mm10	0.237	31	0.16	31	0.134	24	0.109	0.132	N	0.45	SignalP-noTM	uc007rtv.1
uc007rtw.1	mm10	0.206	18	0.3	16	0.591	1	0.374	0.34	N	0.45	SignalP-noTM	uc007rtw.1
uc007rtx.1	mm10	0.174	20	0.204	20	0.32	9	0.24	0.224	N	0.45	SignalP-noTM	uc007rtx.1	Ipo11
uc007rtz.1	mm10	0.206	18	0.3	16	0.591	1	0.374	0.34	N	0.45	SignalP-noTM	uc007rtz.1
uc007rzx.2	mm10	0.127	34	0.128	11	0.205	2	0.146	0.138	N	0.45	SignalP-noTM	uc007rzx.2	Hmgcs1
uc007rzv.2	mm10	0.127	34	0.128	11	0.205	2	0.146	0.138	N	0.45	SignalP-noTM	uc007rzv.2	Hmgcs1
uc007rzw.2	mm10	0.127	34	0.128	11	0.205	2	0.146	0.138	N	0.45	SignalP-noTM	uc007rzw.2	Hmgcs1
uc007shk.2	mm10	0.111	47	0.111	30	0.162	12	0.112	0.111	N	0.45	SignalP-noTM	uc007shk.2	Thrb
uc007shl.3	mm10	0.111	47	0.111	30	0.162	12	0.112	0.111	N	0.45	SignalP-noTM	uc007shl.3	Thrb
uc007sho.2	mm10	0.124	57	0.112	57	0.119	54	0.1	0.105	N	0.45	SignalP-noTM	uc007sho.2	Thrb
uc007skg.2	mm10	0.111	48	0.104	70	0.108	62	0.094	0.099	N	0.45	SignalP-noTM	uc007skg.2	Sec24c
uc007skh.2	mm10	0.111	48	0.104	70	0.108	62	0.094	0.099	N	0.45	SignalP-noTM	uc007skh.2	Sec24c
uc007skj.1	mm10	0.143	24	0.158	11	0.262	4	0.207	0.185	N	0.45	SignalP-noTM	uc007skj.1	Sec24c
uc007skt.2	mm10	0.109	61	0.106	61	0.115	43	0.095	0.1	N	0.45	SignalP-noTM	uc007skt.2	Camk2g
uc007sku.2	mm10	0.109	61	0.106	61	0.115	43	0.095	0.1	N	0.45	SignalP-noTM	uc007sku.2	Camk2g
uc007skv.2	mm10	0.109	61	0.106	61	0.115	43	0.095	0.1	N	0.45	SignalP-noTM	uc007skv.2	Camk2g
uc007slp.1	mm10	0.111	64	0.128	11	0.255	7	0.182	0.158	N	0.45	SignalP-noTM	uc007slp.1	Samd8
uc007slq.1	mm10	0.108	9	0.104	13	0.11	6	0.099	0.101	N	0.45	SignalP-noTM	uc007slq.1	Samd8
uc007slr.1	mm10	0.111	42	0.185	11	0.435	1	0.2	0.193	N	0.45	SignalP-noTM	uc007slr.1	Samd8
uc007swk.1	mm10	0.109	67	0.108	12	0.129	1	0.1	0.104	N	0.45	SignalP-noTM	uc007swk.1	Pbrm1
uc007swl.1	mm10	0.109	67	0.108	12	0.129	1	0.1	0.104	N	0.45	SignalP-noTM	uc007swl.1	Pbrm1
uc007swm.1	mm10	0.115	22	0.157	11	0.292	2	0.185	0.172	N	0.45	SignalP-noTM	uc007swm.1	Pbrm1
uc007swn.1	mm10	0.109	67	0.108	12	0.129	1	0.1	0.104	N	0.45	SignalP-noTM	uc007swn.1	Pbrm1
uc007swo.1	mm10	0.109	68	0.105	68	0.115	25	0.098	0.101	N	0.45	SignalP-noTM	uc007swo.1	Pbrm1
uc007swp.1	mm10	0.147	37	0.127	37	0.17	10	0.115	0.12	N	0.45	SignalP-noTM	uc007swp.1	Pbrm1
uc007swq.1	mm10	0.147	37	0.127	37	0.17	10	0.115	0.12	N	0.45	SignalP-noTM	uc007swq.1	Pbrm1
uc007tbm.1	mm10	0.121	18	0.107	42	0.117	22	0.101	0.104	N	0.45	SignalP-noTM	uc007tbm.1	Ccser2
uc007tbn.1	mm10	0.112	45	0.106	45	0.114	19	0.097	0.101	N	0.45	SignalP-noTM	uc007tbn.1	Ccser2
uc007tbo.1	mm10	0.112	45	0.106	45	0.114	19	0.097	0.101	N	0.45	SignalP-noTM	uc007tbo.1	Ccser2
uc007thh.2	mm10	0.109	23	0.103	70	0.108	60	0.095	0.099	N	0.45	SignalP-noTM	uc007thh.2	Gmfb
uc007txa.1	mm10	0.107	38	0.105	27	0.12	54	0.1	0.103	N	0.5	SignalP-TM	uc007txa.1	Slc7a8
uc007txb.1	mm10	0.107	38	0.105	27	0.12	54	0.1	0.103	N	0.5	SignalP-TM	uc007txb.1	Slc7a8
uc007uer.2	mm10	0.729	34	0.822	34	0.971	15	0.893	0.86	Y	0.45	SignalP-noTM	uc007uer.2	Shisa2
uc007uip.1	mm10	0.11	69	0.118	11	0.158	1	0.109	0.113	N	0.45	SignalP-noTM	uc007uip.1	Hmbox1
uc007uiq.1	mm10	0.111	18	0.153	11	0.246	6	0.223	0.191	N	0.45	SignalP-noTM	uc007uiq.1	Hmbox1
uc007uir.1	mm10	0.111	18	0.153	11	0.246	6	0.223	0.191	N	0.45	SignalP-noTM	uc007uir.1	Hmbox1
uc007uis.1	mm10	0.111	18	0.153	11	0.246	6	0.223	0.191	N	0.45	SignalP-noTM	uc007uis.1	Hmbox1
uc007uit.1	mm10	0.111	18	0.153	11	0.246	6	0.223	0.191	N	0.45	SignalP-noTM	uc007uit.1	Hmbox1
uc007ums.2	mm10	0.109	62	0.136	12	0.21	1	0.129	0.132	N	0.45	SignalP-noTM	uc007ums.2	Chmp7
uc007uzd.2	mm10	0.25	32	0.417	32	0.913	19	0.722	0.582	Y	0.45	SignalP-noTM	uc007uzd.2	Dnajc3
uc007uzx.1	mm10	0.131	27	0.124	27	0.152	14	0.12	0.122	N	0.45	SignalP-noTM	uc007uzx.1	Rap2a
uc007vah.2	mm10	0.12	32	0.106	32	0.118	3	0.097	0.101	N	0.45	SignalP-noTM	uc007vah.2	Dock9
uc007vai.1	mm10	0.174	28	0.134	28	0.127	53	0.104	0.118	N	0.45	SignalP-noTM	uc007vai.1	Dock9
uc007vaj.1	mm10	0.12	32	0.106	32	0.118	3	0.097	0.101	N	0.45	SignalP-noTM	uc007vaj.1	Dock9
uc007val.1	mm10	0.174	28	0.134	28	0.127	53	0.104	0.118	N	0.45	SignalP-noTM	uc007val.1	Dock9
uc011zho.1	mm10	0.296	37	0.204	37	0.288	11	0.156	0.178	N	0.45	SignalP-noTM	uc011zho.1	Zcchc24
uc011zqg.1	mm10	0.172	19	0.201	19	0.284	2	0.23	0.217	N	0.45	SignalP-noTM	uc011zqg.1	Dock9
uc011zqh.1	mm10	0.172	19	0.201	19	0.284	2	0.23	0.217	N	0.45	SignalP-noTM	uc011zqh.1	Dock9
uc011zqi.1	mm10	0.128	51	0.111	51	0.118	8	0.098	0.104	N	0.45	SignalP-noTM	uc011zqi.1	Dock9
uc007veo.2	mm10	0.11	47	0.112	47	0.139	4	0.104	0.108	N	0.45	SignalP-noTM	uc007veo.2	Nipbl
uc007veq.2	mm10	0.152	26	0.204	26	0.549	3	0.288	0.25	N	0.45	SignalP-noTM	uc007veq.2	Nipbl
uc007ver.2	mm10	0.152	26	0.204	26	0.549	3	0.288	0.25	N	0.45	SignalP-noTM	uc007ver.2	Nipbl
uc007ves.1	mm10	0.166	19	0.139	19	0.17	33	0.12	0.129	N	0.45	SignalP-noTM	uc007ves.1	Nipbl
uc007veu.1	mm10	0.152	26	0.204	26	0.549	3	0.288	0.25	N	0.45	SignalP-noTM	uc007veu.1	Nipbl
uc007vev.1	mm10	0.125	24	0.119	11	0.151	1	0.112	0.115	N	0.45	SignalP-noTM	uc007vev.1	Nipbl
uc007vhd.2	mm10	0.185	46	0.192	46	0.472	40	0.145	0.166	N	0.45	SignalP-noTM	uc007vhd.2	Npr3
uc007vhe.2	mm10	0.219	24	0.457	24	0.986	15	0.955	0.726	Y	0.45	SignalP-noTM	uc007vhe.2	Npr3
uc007vhf.2	mm10	0.219	24	0.457	24	0.986	15	0.955	0.726	Y	0.45	SignalP-noTM	uc007vhf.2	Npr3
uc007vhg.2	mm10	0.126	24	0.142	11	0.224	1	0.155	0.149	N	0.45	SignalP-noTM	uc007vhg.2	Npr3
uc007vjv.1	mm10	0.108	68	0.104	57	0.112	40	0.096	0.099	N	0.45	SignalP-noTM	uc007vjv.1	Trio
uc007vjw.1	mm10	0.113	21	0.124	12	0.162	8	0.144	0.135	N	0.45	SignalP-noTM	uc007vjw.1	Trio
uc007vjx.1	mm10	0.106	18	0.104	70	0.119	3	0.098	0.101	N	0.45	SignalP-noTM	uc007vjx.1	Trio
uc007vpm.1	mm10	0.108	45	0.107	41	0.119	23	0.102	0.104	N	0.45	SignalP-noTM	uc007vpm.1	Emc2
uc007wzo.3	mm10	0.109	62	0.104	39	0.116	23	0.096	0.1	N	0.45	SignalP-noTM	uc007wzo.3	Tcf20
uc007wzp.3	mm10	0.109	62	0.104	39	0.116	23	0.096	0.1	N	0.45	SignalP-noTM	uc007wzp.3	Tcf20
uc007xjl.1	mm10	0.118	43	0.111	43	0.14	38	0.106	0.109	N	0.45	SignalP-noTM	uc007xjl.1	Twf1
uc007xvr.2	mm10	0.112	34	0.126	11	0.178	1	0.126	0.126	N	0.45	SignalP-noTM	uc007xvr.2	Prr13
uc007xvs.2	mm10	0.112	34	0.126	11	0.178	1	0.126	0.126	N	0.45	SignalP-noTM	uc007xvs.2	Prr13
uc007xvt.2	mm10	0.112	34	0.126	11	0.178	1	0.126	0.126	N	0.45	SignalP-noTM	uc007xvt.2	Prr13
uc007xvu.2	mm10	0.112	34	0.126	11	0.178	1	0.126	0.126	N	0.45	SignalP-noTM	uc007xvu.2	Prr13
uc007yao.2	mm10	0.128	26	0.145	26	0.249	20	0.161	0.154	N	0.45	SignalP-noTM	uc007yao.2	Ubald1
uc007yfb.1	mm10	0.109	59	0.107	18	0.121	14	0.106	0.107	N	0.45	SignalP-noTM	uc007yfb.1	Rsl1d1
uc007ygv.2	mm10	0.112	43	0.108	11	0.121	12	0.107	0.107	N	0.45	SignalP-noTM	uc007ygv.2	Marf1
uc007ygw.2	mm10	0.108	66	0.104	43	0.116	27	0.099	0.101	N	0.45	SignalP-noTM	uc007ygw.2	Marf1
uc007ygx.1	mm10	0.112	43	0.108	11	0.121	12	0.107	0.107	N	0.45	SignalP-noTM	uc007ygx.1	Marf1
uc007ygy.2	mm10	0.109	68	0.107	52	0.117	37	0.103	0.105	N	0.45	SignalP-noTM	uc007ygy.2	Nde1
uc007yha.2	mm10	0.109	68	0.107	52	0.117	37	0.103	0.105	N	0.45	SignalP-noTM	uc007yha.2	Nde1
uc007yhb.3	mm10	0.109	68	0.107	52	0.117	37	0.103	0.105	N	0.45	SignalP-noTM	uc007yhb.3	Nde1
uc007ygz.2	mm10	0.109	69	0.106	69	0.118	4	0.1	0.103	N	0.45	SignalP-noTM	uc007ygz.2	Nde1
uc007yhr.2	mm10	0.11	23	0.117	12	0.165	4	0.123	0.12	N	0.45	SignalP-noTM	uc007yhr.2	Mcm4
uc007yip.2	mm10	0.124	55	0.108	55	0.115	33	0.096	0.102	N	0.45	SignalP-noTM	uc007yip.2	Fgd4
uc007yiq.2	mm10	0.124	55	0.108	55	0.115	33	0.096	0.102	N	0.45	SignalP-noTM	uc007yiq.2	Fgd4
uc007yir.2	mm10	0.109	40	0.115	11	0.144	2	0.121	0.118	N	0.45	SignalP-noTM	uc007yir.2	Fgd4
uc007yis.1	mm10	0.124	55	0.108	55	0.115	33	0.096	0.102	N	0.45	SignalP-noTM	uc007yis.1	Fgd4
uc012abn.3	mm10	0.109	43	0.125	11	0.184	1	0.117	0.12	N	0.45	SignalP-noTM	uc012abn.3	Fgd4
uc007yit.3	mm10	0.124	55	0.108	55	0.115	33	0.096	0.102	N	0.45	SignalP-noTM	uc007yit.3	Fgd4
uc007yiu.3	mm10	0.121	11	0.11	11	0.119	32	0.103	0.106	N	0.45	SignalP-noTM	uc007yiu.3	Fgd4
uc007yiv.1	mm10	0.124	55	0.108	55	0.115	33	0.096	0.102	N	0.45	SignalP-noTM	uc007yiv.1	Fgd4
uc007yiw.1	mm10	0.124	55	0.108	55	0.115	33	0.096	0.102	N	0.45	SignalP-noTM	uc007yiw.1	Fgd4
uc007yix.2	mm10	0.109	40	0.115	11	0.144	2	0.121	0.118	N	0.45	SignalP-noTM	uc007yix.2	Fgd4
uc007yiy.1	mm10	0.109	60	0.104	60	0.127	37	0.098	0.101	N	0.45	SignalP-noTM	uc007yiy.1	Fgd4
uc007yph.1	mm10	0.111	50	0.104	12	0.119	14	0.101	0.102	N	0.45	SignalP-noTM	uc007yph.1	Klhl24
uc007ypz.1	mm10	0.248	18	0.149	18	0.112	60	0.089	0.117	N	0.45	SignalP-noTM	uc007ypz.1	Abcf3
uc007yrl.2	mm10	0.113	63	0.109	25	0.135	2	0.108	0.109	N	0.45	SignalP-noTM	uc007yrl.2	2510009E07Rik
uc007ytz.1	mm10	0.129	28	0.127	13	0.234	2	0.133	0.13	N	0.45	SignalP-noTM	uc007ytz.1	Bcl6
uc007yuz.2	mm10	0.21	29	0.33	25	0.749	6	0.571	0.426	N	0.5	SignalP-TM	uc007yuz.2	Cldn1
uc007zah.1	mm10	0.371	35	0.565	31	0.985	21	0.943	0.769	Y	0.45	SignalP-noTM	uc007zah.1	Heg1
uc007zai.1	mm10	0.371	35	0.565	31	0.985	21	0.943	0.769	Y	0.45	SignalP-noTM	uc007zai.1	Heg1
uc007zbj.1	mm10	0.111	39	0.111	39	0.125	28	0.108	0.109	N	0.45	SignalP-noTM	uc007zbj.1	Adcy5
uc007zek.1	mm10	0.12	32	0.119	32	0.153	27	0.117	0.118	N	0.45	SignalP-noTM	uc007zek.1	Lrrc58
uc007zex.1	mm10	0.235	24	0.246	24	0.342	16	0.26	0.254	N	0.45	SignalP-noTM	uc007zex.1	Adprh
uc007zlr.2	mm10	0.126	37	0.115	16	0.124	12	0.109	0.112	N	0.45	SignalP-noTM	uc007zlr.2	Cep97
uc007zlu.3	mm10	0.126	37	0.115	16	0.124	12	0.109	0.112	N	0.45	SignalP-noTM	uc007zlu.3	Cep97
uc007zlt.3	mm10	0.126	37	0.115	16	0.124	12	0.109	0.112	N	0.45	SignalP-noTM	uc007zlt.3	Cep97
uc007zls.2	mm10	0.126	37	0.115	16	0.124	12	0.109	0.112	N	0.45	SignalP-noTM	uc007zls.2	Cep97
uc007zqe.1	mm10	0.108	55	0.112	13	0.147	4	0.114	0.113	N	0.45	SignalP-noTM	uc007zqe.1	Cggbp1
uc007zqf.1	mm10	0.108	55	0.112	13	0.147	4	0.114	0.113	N	0.45	SignalP-noTM	uc007zqf.1	Cggbp1
uc033gzk.1	mm10	0.108	55	0.112	13	0.147	4	0.114	0.113	N	0.45	SignalP-noTM	uc033gzk.1
uc007zrp.2	mm10	0.399	23	0.598	23	0.938	16	0.896	0.758	Y	0.45	SignalP-noTM	uc007zrp.2	Hspa13
uc007zrr.2	mm10	0.399	23	0.598	23	0.938	16	0.896	0.758	Y	0.45	SignalP-noTM	uc007zrr.2	Hspa13
uc007zww.2	mm10	0.118	55	0.111	12	0.141	1	0.102	0.106	N	0.45	SignalP-noTM	uc007zww.2	Synj1
uc012aig.1	mm10	0.115	20	0.125	20	0.202	2	0.132	0.129	N	0.45	SignalP-noTM	uc012aig.1	Synj1
uc007zwx.2	mm10	0.118	55	0.111	12	0.141	1	0.102	0.106	N	0.45	SignalP-noTM	uc007zwx.2	Synj1
uc008asu.1	mm10	0.113	27	0.116	18	0.163	11	0.129	0.123	N	0.45	SignalP-noTM	uc008asu.1	Hcfc1r1
uc008bsg.3	mm10	0.27	27	0.165	27	0.205	1	0.115	0.138	N	0.45	SignalP-noTM	uc008bsg.3	Cdkn1a
uc008bsh.1	mm10	0.27	27	0.165	27	0.205	1	0.115	0.138	N	0.45	SignalP-noTM	uc008bsh.1	Cdkn1a
uc008bwj.1	mm10	0.121	24	0.113	24	0.123	15	0.106	0.109	N	0.45	SignalP-noTM	uc008bwj.1	Akap8l
uc008bwk.1	mm10	0.121	24	0.112	24	0.121	15	0.104	0.108	N	0.45	SignalP-noTM	uc008bwk.1	Akap8l
uc008bwl.1	mm10	0.121	24	0.113	24	0.123	15	0.106	0.109	N	0.45	SignalP-noTM	uc008bwl.1	Akap8l
uc008bxw.1	mm10	0.114	23	0.134	11	0.188	1	0.153	0.144	N	0.45	SignalP-noTM	uc008bxw.1	Zfp952
uc008bxx.1	mm10	0.321	38	0.335	38	0.815	36	0.295	0.313	N	0.45	SignalP-noTM	uc008bxx.1	Zfp952
uc008cap.1	mm10	0.759	22	0.808	22	0.96	2	0.857	0.834	Y	0.45	SignalP-noTM	uc008cap.1	H2-K1
uc008caq.1	mm10	0.759	22	0.808	22	0.96	2	0.857	0.834	Y	0.45	SignalP-noTM	uc008caq.1	H2-K1
uc008car.2	mm10	0.107	8	0.112	70	0.152	59	0.106	0.11	N	0.5	SignalP-TM	uc008car.2	H2-K1
uc008cuf.3	mm10	0.219	38	0.403	27	0.984	19	0.943	0.695	Y	0.45	SignalP-noTM	uc008cuf.3	Cnpy3
uc008cug.3	mm10	0.167	33	0.131	33	0.13	32	0.102	0.115	N	0.45	SignalP-noTM	uc008cug.3	Cnpy3
uc008duo.2	mm10	0.108	33	0.106	41	0.114	27	0.1	0.103	N	0.45	SignalP-noTM	uc008duo.2	Cript
uc012aom.2	mm10	0.27	27	0.165	27	0.205	1	0.115	0.138	N	0.45	SignalP-noTM	uc012aom.2	Cdkn1a
uc012apq.1	mm10	0.814	22	0.833	22	0.961	1	0.847	0.84	Y	0.45	SignalP-noTM	uc012apq.1	H2-K1
uc033hct.1	mm10	0.759	22	0.808	22	0.96	2	0.857	0.834	Y	0.45	SignalP-noTM	uc033hct.1	H2-K1
uc057bjo.1	mm10	0.219	38	0.403	27	0.984	19	0.943	0.695	Y	0.45	SignalP-noTM	uc057bjo.1	Cnpy3
uc057bjp.1	mm10	0.167	33	0.131	33	0.13	32	0.102	0.115	N	0.45	SignalP-noTM	uc057bjp.1	Cnpy3
uc008ecb.1	mm10	0.882	23	0.916	23	0.983	6	0.952	0.935	Y	0.45	SignalP-noTM	uc008ecb.1	Npc1
uc008ecc.1	mm10	0.882	23	0.916	23	0.983	6	0.952	0.935	Y	0.45	SignalP-noTM	uc008ecc.1	Npc1
uc008ede.1	mm10	0.115	15	0.112	15	0.125	5	0.105	0.108	N	0.45	SignalP-noTM	uc008ede.1	Ss18
uc008edg.1	mm10	0.115	15	0.112	15	0.125	5	0.105	0.108	N	0.45	SignalP-noTM	uc008edg.1	Ss18
uc008edf.1	mm10	0.115	15	0.112	15	0.125	5	0.105	0.108	N	0.45	SignalP-noTM	uc008edf.1	Ss18
uc008edh.1	mm10	0.115	15	0.112	15	0.125	5	0.105	0.108	N	0.45	SignalP-noTM	uc008edh.1	Ss18
uc008edi.1	mm10	0.115	15	0.112	15	0.125	5	0.105	0.108	N	0.45	SignalP-noTM	uc008edi.1	Ss18
uc008eeu.2	mm10	0.175	29	0.181	14	0.49	8	0.329	0.24	N	0.5	SignalP-TM	uc008eeu.2	B4galt6
uc008egd.1	mm10	0.143	17	0.116	17	0.128	35	0.095	0.105	N	0.45	SignalP-noTM	uc008egd.1	Mapre2
uc012bah.1	mm10	0.143	17	0.116	17	0.128	35	0.095	0.105	N	0.45	SignalP-noTM	uc012bah.1	Mapre2
uc008ege.2	mm10	0.127	50	0.114	50	0.122	44	0.101	0.107	N	0.45	SignalP-noTM	uc008ege.2	Mapre2
uc008egf.2	mm10	0.145	36	0.119	36	0.11	53	0.094	0.106	N	0.45	SignalP-noTM	uc008egf.2	Mapre2
uc008ejq.2	mm10	0.143	17	0.135	17	0.155	1	0.117	0.125	N	0.45	SignalP-noTM	uc008ejq.2	Camk4
uc008ekv.2	mm10	0.11	55	0.111	19	0.157	8	0.116	0.113	N	0.45	SignalP-noTM	uc008ekv.2	Brd8
uc008ekw.2	mm10	0.11	55	0.111	19	0.157	8	0.116	0.113	N	0.45	SignalP-noTM	uc008ekw.2	Brd8
uc008ekx.2	mm10	0.11	55	0.111	19	0.157	8	0.116	0.113	N	0.45	SignalP-noTM	uc008ekx.2	Brd8
uc008eky.2	mm10	0.11	55	0.111	19	0.157	8	0.116	0.113	N	0.45	SignalP-noTM	uc008eky.2	Brd8
uc008ekz.2	mm10	0.11	55	0.111	19	0.157	8	0.116	0.113	N	0.45	SignalP-noTM	uc008ekz.2	Brd8
uc008ett.1	mm10	0.113	46	0.133	12	0.191	1	0.148	0.141	N	0.45	SignalP-noTM	uc008ett.1	Rbm27
uc008etr.2	mm10	0.327	24	0.201	24	0.156	1	0.125	0.16	N	0.45	SignalP-noTM	uc008etr.2	Rbm27
uc008ets.1	mm10	0.113	46	0.133	12	0.191	1	0.148	0.141	N	0.45	SignalP-noTM	uc008ets.1	Rbm27
uc008etu.1	mm10	0.113	46	0.133	12	0.191	1	0.148	0.141	N	0.45	SignalP-noTM	uc008etu.1	Rbm27
uc008evr.2	mm10	0.723	35	0.822	35	0.977	17	0.907	0.868	Y	0.45	SignalP-noTM	uc008evr.2	Tmed7
uc008evq.2	mm10	0.723	35	0.822	35	0.977	17	0.907	0.868	Y	0.45	SignalP-noTM	uc008evq.2	Tmed7
uc008ewp.1	mm10	0.129	19	0.136	19	0.346	3	0.135	0.135	N	0.45	SignalP-noTM	uc008ewp.1	Dmxl1
uc008ewo.2	mm10	0.116	35	0.119	12	0.156	4	0.135	0.128	N	0.45	SignalP-noTM	uc008ewo.2	Dmxl1
uc008fde.1	mm10	0.145	41	0.136	41	0.237	11	0.141	0.139	N	0.45	SignalP-noTM	uc008fde.1	Fbxo38
uc012bdv.1	mm10	0.125	24	0.116	24	0.128	18	0.108	0.112	N	0.45	SignalP-noTM	uc012bdv.1	Fbxo38
uc008fvt.1	mm10	0.4	30	0.593	30	0.965	11	0.884	0.75	Y	0.45	SignalP-noTM	uc008fvt.1	Tmx3
uc008fvu.1	mm10	0.4	30	0.593	30	0.965	11	0.884	0.75	Y	0.45	SignalP-noTM	uc008fvu.1	Tmx3
uc008fvv.1	mm10	0.4	30	0.593	30	0.965	11	0.884	0.75	Y	0.45	SignalP-noTM	uc008fvv.1	Tmx3
uc008fww.2	mm10	0.112	46	0.106	16	0.118	1	0.098	0.102	N	0.45	SignalP-noTM	uc008fww.2	Suv420h1
uc008fwy.2	mm10	0.112	46	0.106	16	0.118	1	0.098	0.102	N	0.45	SignalP-noTM	uc008fwy.2	Suv420h1
uc008fwz.2	mm10	0.112	46	0.106	16	0.118	1	0.098	0.102	N	0.45	SignalP-noTM	uc008fwz.2	Suv420h1
uc008fxa.2	mm10	0.112	46	0.106	16	0.118	1	0.098	0.102	N	0.45	SignalP-noTM	uc008fxa.2	Suv420h1
uc012bfy.1	mm10	0.112	46	0.106	16	0.118	1	0.098	0.102	N	0.45	SignalP-noTM	uc012bfy.1	Suv420h1
uc008fxb.2	mm10	0.112	46	0.106	16	0.118	1	0.098	0.102	N	0.45	SignalP-noTM	uc008fxb.2	Suv420h1
uc008fxc.2	mm10	0.112	46	0.106	16	0.118	1	0.098	0.102	N	0.45	SignalP-noTM	uc008fxc.2	Suv420h1
uc008gja.2	mm10	0.132	46	0.115	46	0.125	40	0.097	0.105	N	0.45	SignalP-noTM	uc008gja.2	Rps6ka4
uc008gjp.1	mm10	0.142	18	0.13	18	0.147	17	0.115	0.122	N	0.45	SignalP-noTM	uc008gjp.1	Plcb3
uc008gjr.2	mm10	0.121	22	0.118	11	0.172	2	0.115	0.117	N	0.45	SignalP-noTM	uc008gjr.2	Plcb3
uc008gjq.2	mm10	0.121	22	0.118	11	0.172	2	0.115	0.117	N	0.45	SignalP-noTM	uc008gjq.2	Plcb3
uc008gng.1	mm10	0.11	63	0.104	63	0.107	62	0.094	0.099	N	0.45	SignalP-noTM	uc008gng.1	Hnrnpul2
uc008gpt.2	mm10	0.164	14	0.235	14	0.421	11	0.296	0.268	N	0.45	SignalP-noTM	uc008gpt.2	Sdhaf2
uc008gpv.1	mm10	0.164	14	0.235	14	0.421	11	0.296	0.268	N	0.45	SignalP-noTM	uc008gpv.1	Sdhaf2
uc008hak.2	mm10	0.145	20	0.179	20	0.264	10	0.218	0.2	N	0.45	SignalP-noTM	uc008hak.2	Fam189a2
uc008hbg.1	mm10	0.109	26	0.113	12	0.144	42	0.115	0.114	N	0.45	SignalP-noTM	uc008hbg.1	Kank1
uc008hbf.1	mm10	0.119	18	0.106	37	0.113	59	0.098	0.102	N	0.45	SignalP-noTM	uc008hbf.1	Kank1
uc008hbh.1	mm10	0.109	26	0.113	12	0.144	42	0.115	0.114	N	0.45	SignalP-noTM	uc008hbh.1	Kank1
uc012bkc.1	mm10	0.124	34	0.119	34	0.176	21	0.112	0.115	N	0.45	SignalP-noTM	uc012bkc.1	Rfx3
uc008hcb.2	mm10	0.124	34	0.119	34	0.176	21	0.112	0.115	N	0.45	SignalP-noTM	uc008hcb.2	Rfx3
uc008hcc.2	mm10	0.124	34	0.119	34	0.176	21	0.112	0.115	N	0.45	SignalP-noTM	uc008hcc.2	Rfx3
uc008hcd.3	mm10	0.124	34	0.119	34	0.176	21	0.112	0.115	N	0.45	SignalP-noTM	uc008hcd.3	Rfx3
uc008hce.2	mm10	0.124	34	0.119	34	0.176	21	0.112	0.115	N	0.45	SignalP-noTM	uc008hce.2	Rfx3
uc008hdi.2	mm10	0.625	19	0.723	19	0.901	3	0.832	0.782	Y	0.45	SignalP-noTM	uc008hdi.2	Cd274
uc008hdy.2	mm10	0.112	47	0.113	33	0.156	14	0.11	0.112	N	0.45	SignalP-noTM	uc008hdy.2	9930021J03Rik
uc008hfq.1	mm10	0.124	48	0.109	48	0.123	41	0.097	0.102	N	0.45	SignalP-noTM	uc008hfq.1	Pten
uc008hfr.1	mm10	0.124	48	0.109	48	0.123	41	0.097	0.102	N	0.45	SignalP-noTM	uc008hfr.1	Pten
uc008hjs.1	mm10	0.123	44	0.12	11	0.155	2	0.117	0.118	N	0.45	SignalP-noTM	uc008hjs.1	Tbc1d12
uc012blj.1	mm10	0.124	43	0.119	13	0.158	1	0.109	0.114	N	0.45	SignalP-noTM	uc012blj.1	Tbc1d12
uc008hpg.2	mm10	0.108	21	0.13	12	0.189	2	0.147	0.139	N	0.45	SignalP-noTM	uc008hpg.2	Chuk
uc008hph.2	mm10	0.108	21	0.13	12	0.189	2	0.147	0.139	N	0.45	SignalP-noTM	uc008hph.2	Chuk
uc008hpi.2	mm10	0.108	21	0.13	12	0.189	2	0.147	0.139	N	0.45	SignalP-noTM	uc008hpi.2	Chuk
uc008hqb.1	mm10	0.11	41	0.115	13	0.138	1	0.121	0.119	N	0.45	SignalP-noTM	uc008hqb.1	Fam178a
uc012bmh.1	mm10	0.11	41	0.115	13	0.138	1	0.121	0.119	N	0.45	SignalP-noTM	uc012bmh.1	Fam178a
uc012bmi.1	mm10	0.107	48	0.104	48	0.111	31	0.093	0.098	N	0.45	SignalP-noTM	uc012bmi.1	Fam178a
uc008hqn.2	mm10	0.128	20	0.131	20	0.223	13	0.135	0.133	N	0.45	SignalP-noTM	uc008hqn.2	Lzts2
uc008hql.2	mm10	0.128	20	0.131	20	0.223	13	0.135	0.133	N	0.45	SignalP-noTM	uc008hql.2	Lzts2
uc008hqm.2	mm10	0.128	20	0.131	20	0.223	13	0.135	0.133	N	0.45	SignalP-noTM	uc008hqm.2	Lzts2
uc008huy.2	mm10	0.273	31	0.272	31	0.645	3	0.348	0.313	N	0.45	SignalP-noTM	uc008huy.2	Sh3pxd2a
uc008huz.2	mm10	0.143	38	0.123	38	0.165	37	0.104	0.113	N	0.45	SignalP-noTM	uc008huz.2	Sh3pxd2a
uc008hva.2	mm10	0.143	38	0.123	38	0.165	37	0.104	0.113	N	0.45	SignalP-noTM	uc008hva.2	Sh3pxd2a
uc008hwy.2	mm10	0.133	51	0.113	51	0.11	54	0.096	0.104	N	0.45	SignalP-noTM	uc008hwy.2	Smc3
Signal	peptides:	112
#	processed	fasta	entries
#	gff	file	of	processed	entries
Please	cite:
SignalP	4.0:	discriminating	signal	peptides	from	transmembrane	regions
Petersen	TN.,	Brunak	S.,	von	Heijne	G.	&	Nielsen	H.
Nature	Methods,	8:785-786,	2011
Explain	the	output.	Go	back.
[truncated: 9 more columns]

## Sheet: Figure 2e-PM
				SignalP 4.1 Server - prediction results
				Technical University of Denmark														PM TMHMM																							PM Validated Secreted
																		TMHMM		result										Length: the length of the protein sequence.											test_id	gene_id	gene	locus	sample_1	sample_2	status	value_1	value_2
																														Number of predicted TMHs: The number of predicted transmembrane helices.											Adamts1	Adamts1	Adamts1	chr16:85793827-85803115	FAME_AM	FAME_PM	OK	44.2749	83.0988
																		HELP with		output	formats									Exp number of AAs in TMHs: The expected number of amino acids intransmembrane helices. If this number is larger than 18 it is very likely to be a transmembrane protein (OR have a signal peptide).											Ggh	Ggh	Ggh	chr4:20042051-20066111	FAME_AM	FAME_PM	OK	45.0059	125.859
																														Exp number, first 60 AAs: The expected number of amino acids in transmembrane helices in the first 60 amino acids of the protein. If this number more than a few, you should be warned that a predicted transmembrane helix in the N-term could be a signal peptide.											Sil1	Sil1	Sil1	chr18:35266395-35498925	FAME_AM	FAME_PM	OK	30.1414	82.1827
#	SignalP-4.1	euk	predictions																											Total prob of N-in: The total probability that the N-term is on the cytoplasmic side of the membrane.											Ttr	Ttr	Ttr	chr18:20665249-20674326	FAME_AM	FAME_PM	OK	29959.6	45767.2
#	name	Cmax	pos	Ymax	pos	Smax	pos	Smean	D	?	Dmaxcut	Networks-used																		POSSIBLE N-term signal sequence: a warning that is produced when "Exp number, first 60 AAs" is larger than 10.											Aldoa	Aldoa	Aldoa	chr7:126795233-126800447	FAME_AM	FAME_PM	OK	530.623	799.004
uc007ahe.2	mm10	0.124	25	0.11	25	0.126	51	0.098	0.104	N	0.45	SignalP-noTM		uc007ahe.2	Cops5						len		ExpAA			First60			Topology												Lbp	Lbp	Lbp	chr2:158306492-158332852	FAME_AM	FAME_PM	OK	215.793	327.91
uc007ahf.2	mm10	0.124	25	0.11	25	0.126	51	0.098	0.104	N	0.45	SignalP-noTM		uc007ahf.2	Cops5			uc008pqk.2	mm10	len	711	ExpAA	0	First60	0	PredHel	0	Topology	o	uc008pqk.2	Fbxw7	Fbxw7	36								Wfikkn2	Wfikkn2	Wfikkn2	chr11:94235951-94242579	FAME_AM	FAME_PM	OK	8.08751	22.7977
uc007aka.2	mm10	0.108	53	0.107	69	0.115	53	0.1	0.103	N	0.45	SignalP-noTM		uc007aka.2	Jph1			uc008pqn.2	mm10	len	711	ExpAA	0	First60	0	PredHel	0	Topology	o	uc008pqn.2	Fbxw7	Arnt	24								Ctsl	Ctsl	Ctsl	chr13:64363213-64370306	FAME_AM	FAME_PM	OK	206.236	311.746
uc007amk.2	mm10	0.117	40	0.107	40	0.11	52	0.095	0.101	N	0.45	SignalP-noTM		uc007amk.2				uc008qjw.2	mm10	len	687	ExpAA	0	First60	0	PredHel	0	Topology	o	uc008qjw.2	Arnt	Aldoa	60								Efemp2	Efemp2	Efemp2	chr19:5474689-5481854	FAME_AM	FAME_PM	OK	11.4318	40.6617
uc007aml.2	mm10	0.174	47	0.138	47	0.139	48	0.099	0.117	N	0.45	SignalP-noTM		uc007aml.2	Fam135a			uc009jsu.2	mm10	len	365	ExpAA	0	First60	0	PredHel	0	Topology	o	uc009jsu.2	Aldoa	Senp6									Cxadr	Cxadr	Cxadr	chr16:78301670-78359785	FAME_AM	FAME_PM	OK	18.1945	47.8951
uc007amn.2	mm10	0.174	47	0.138	47	0.139	48	0.099	0.117	N	0.45	SignalP-noTM		uc007amn.2				uc009jsv.2	mm10	len	365	ExpAA	0	First60	0	PredHel	0	Topology	o	uc009jsv.2	Aldoa	Shroom2									Mfge8	Mfge8	Mfge8	chr7:79133767-79149060	FAME_AM	FAME_PM	OK	156.184	230.327
uc007amt.1	mm10	0.304	25	0.22	25	0.621	1	0.237	0.227	N	0.5	SignalP-TM		uc007amt.1	Lmbrd1			uc012gxh.2	mm10	len	967	ExpAA	0	First60	0	PredHel	0	Topology	o	uc012gxh.2	Senp6	Gas7
uc007amu.2	mm10	0.136	49	0.108	66	0.148	48	0.076	0.095	N	0.5	SignalP-TM		uc007amu.2	Lmbrd1			uc009uqk.2	mm10	len	447	ExpAA	0	First60	0	PredHel	0	Topology	o	uc009uqk.2	Shroom2	Lamb1
uc007asm.1	mm10	0.111	22	0.11	11	0.121	1	0.105	0.107	N	0.45	SignalP-noTM		uc007asm.1	Txndc9			uc009uql.2	mm10	len	1488	ExpAA	0	First60	0	PredHel	0	Topology	o	uc009uql.2	Shroom2	Mrpl32
uc007asn.1	mm10	0.111	22	0.11	11	0.121	1	0.105	0.107	N	0.45	SignalP-noTM		uc007asn.1	Txndc9			uc009uqm.2	mm10	len	1482	ExpAA	0	First60	0	PredHel	0	Topology	o	uc009uqm.2	Shroom2	Cnpy3
uc007avj.1	mm10	0.172	38	0.15	38	0.218	2	0.138	0.143	N	0.45	SignalP-noTM		uc007avj.1	AI597479			uc057ath.1	mm10	len	447	ExpAA	0	First60	0	PredHel	0	Topology	o	uc057ath.1	Shroom2	Hemk1
uc007avp.2	mm10	0.688	32	0.759	32	0.981	9	0.871	0.82	Y	0.45	SignalP-noTM		uc007avp.2	1500015O10Rik			uc007jmx.2	mm10	len	341	ExpAA	0	First60	0	PredHel	0	Topology	o	uc007jmx.2	Gas7	Mfge8
uc007bbd.2	mm10	0.11	26	0.105	26	0.114	4	0.101	0.103	N	0.45	SignalP-noTM		uc007bbd.2	Spats2l			uc011xwn.1	mm10	len	422	ExpAA	0	First60	0	PredHel	0	Topology	o	uc011xwn.1	Gas7	Colgalt1
uc007bbe.2	mm10	0.107	34	0.105	63	0.124	55	0.1	0.102	N	0.45	SignalP-noTM		uc007bbe.2	Spats2l			uc011xwo.2	mm10	len	417	ExpAA	0	First60	0	PredHel	0	Topology	o	uc011xwo.2	Gas7	Auh
uc007bbl.1	mm10	0.118	19	0.107	19	0.109	24	0.097	0.102	N	0.45	SignalP-noTM		uc007bbl.1	Aox1			uc033fwl.1	mm10	len	413	ExpAA	0	First60	0	PredHel	0	Topology	o	uc033fwl.1	Gas7	Ern1
uc007bdd.1	mm10	0.111	61	0.106	68	0.114	33	0.101	0.103	N	0.45	SignalP-noTM		uc007bdd.1	Tmem237			uc007nhf.1	mm10	len	309	ExpAA	0	First60	0	PredHel	0	Topology	o	uc007nhf.1	Lamb1	Ids
uc007bde.1	mm10	0.117	21	0.107	21	0.112	43	0.096	0.101	N	0.45	SignalP-noTM		uc007bde.1	Tmem237			uc007pnj.1	mm10	len	112	ExpAA	0	First60	0	PredHel	0	Topology	i	uc007pnj.1	Mrpl32	Ctsl
uc007bdf.1	mm10	0.122	33	0.111	16	0.136	13	0.116	0.113	N	0.45	SignalP-noTM		uc007bdf.1	Tmem237			uc007pnk.1	mm10	len	188	ExpAA	0	First60	0	PredHel	0	Topology	o	uc007pnk.1	Mrpl32	Dnajc3
uc007bdx.1	mm10	0.109	42	0.102	68	0.104	20	0.094	0.098	N	0.45	SignalP-noTM		uc007bdx.1	Sumo1			uc008cug.3	mm10	len	152	ExpAA	0	First60	0	PredHel	0	Topology	o	uc008cug.3	Cnpy3	Tmed7
uc007bgr.1	mm10	0.119	50	0.113	50	0.145	46	0.099	0.105	N	0.45	SignalP-noTM		uc007bgr.1	Creb1			uc057bjp.1	mm10	len	152	ExpAA	0	First60	0	PredHel	0	Topology	o	uc057bjp.1	Cnpy3	Cxadr
uc007bgs.1	mm10	0.119	50	0.113	50	0.145	46	0.099	0.105	N	0.45	SignalP-noTM		uc007bgs.1	Creb1			uc008qjt.2	mm10	len	792	ExpAA	0.01	First60	0	PredHel	0	Topology	o	uc008qjt.2	Arnt	Itgb8
uc007bgt.1	mm10	0.133	24	0.142	12	0.222	1	0.169	0.157	N	0.45	SignalP-noTM		uc007bgt.1	Creb1			uc008qju.2	mm10	len	777	ExpAA	0.01	First60	0	PredHel	0	Topology	o	uc008qju.2	Arnt	Tmx3
uc007bhn.2	mm10	0.111	34	0.106	70	0.122	37	0.102	0.104	N	0.45	SignalP-noTM		uc007bhn.2	Idh1			uc008qjv.2	mm10	len	761	ExpAA	0.01	First60	0	PredHel	0	Topology	o	uc008qjv.2	Arnt	Sil1
uc007blr.2	mm10	0.108	65	0.112	15	0.14	1	0.103	0.107	N	0.45	SignalP-noTM		uc007blr.2	Aamp			uc009rlf.2	mm10	len	185	ExpAA	0.02	First60	0.02	PredHel	0	Topology	o	uc009rlf.2	Hemk1	Ttr
uc007buy.1	mm10	0.109	42	0.109	14	0.13	41	0.107	0.108	N	0.45	SignalP-noTM		uc007buy.1	Psmd1			uc009rle.2	mm10	len	341	ExpAA	0.03	First60	0.01	PredHel	0	Topology	o	uc009rle.2	Hemk1	Hsp90b1
uc007cax.2	mm10	0.111	70	0.109	70	0.135	7	0.098	0.103	N	0.45	SignalP-noTM		uc007cax.2	Traf3ip1			uc009uqj.2	mm10	len	462	ExpAA	0.03	First60	0.03	PredHel	0	Topology	o	uc009uqj.2	Shroom2	Gpc4
uc007cay.2	mm10	0.121	24	0.111	24	0.121	23	0.103	0.107	N	0.45	SignalP-noTM		uc007cay.2				uc009hxz.1	mm10	len	311	ExpAA	0.04	First60	0.04	PredHel	0	Topology	o	uc009hxz.1	Mfge8	Npc1
uc007cgz.2	mm10	0.108	69	0.108	32	0.13	13	0.106	0.107	N	0.45	SignalP-noTM		uc007cgz.2	Vps4b			uc009jst.2	mm10	len	419	ExpAA	0.04	First60	0.03	PredHel	0	Topology	o	uc009jst.2	Aldoa	Lbp
uc007clp.2	mm10	0.109	64	0.105	44	0.111	1	0.099	0.101	N	0.45	SignalP-noTM		uc007clp.2	Dars			uc007nhe.1	mm10	len	333	ExpAA	0.04	First60	0.04	PredHel	0	Topology	o	uc007nhe.1	Lamb1	Sel1l
uc007clr.2	mm10	0.109	64	0.105	44	0.111	1	0.099	0.101	N	0.45	SignalP-noTM		uc007clr.2	Dars			uc009mef.1	mm10	len	115	ExpAA	0.05	First60	0.02	PredHel	0	Topology	o	uc009mef.1	Colgalt1	Ggh
uc007cpu.2	mm10	0.112	35	0.109	44	0.124	31	0.103	0.106	N	0.45	SignalP-noTM		uc007cpu.2	Plekha6			uc012had.1	mm10	len	233	ExpAA	0.05	First60	0.02	PredHel	0	Topology	o	uc012had.1	Hemk1	Efemp2
uc007cpv.2	mm10	0.112	35	0.109	44	0.124	31	0.103	0.106	N	0.45	SignalP-noTM		uc007cpv.2	Plekha6			uc007nhd.1	mm10	len	1835	ExpAA	0.09	First60	0.06	PredHel	0	Topology	o	uc007nhd.1	Lamb1	Adamts1
uc007cpx.2	mm10	0.109	54	0.108	12	0.116	1	0.107	0.107	N	0.45	SignalP-noTM		uc007cpx.2	Plekha6			uc008qjs.2	mm10	len	586	ExpAA	0.11	First60	0	PredHel	0	Topology	o	uc008qjs.2	Arnt	Maged1
uc007ddg.2	mm10	0.13	26	0.122	26	0.201	3	0.119	0.12	N	0.45	SignalP-noTM		uc007ddg.2	Rasal2			uc007qnd.1	mm10	len	315	ExpAA	0.12	First60	0.08	PredHel	0	Topology	o	uc007qnd.1	Auh	Wfikkn2
uc007ddh.2	mm10	0.13	26	0.122	26	0.201	3	0.119	0.12	N	0.45	SignalP-noTM		uc007ddh.2	Rasal2			uc009mee.2	mm10	len	618	ExpAA	0.19	First60	0.19	PredHel	0	Topology	o	uc009mee.2	Colgalt1	Epdr1
uc007dho.2	mm10	0.11	48	0.106	58	0.126	47	0.096	0.101	N	0.45	SignalP-noTM		uc007dho.2	Kifap3			uc029wtt.1	mm10	len	469	ExpAA	0.19	First60	0.19	PredHel	0	Topology	o	uc029wtt.1	Colgalt1	Heg1
uc007dhp.2	mm10	0.11	48	0.106	58	0.126	47	0.096	0.101	N	0.45	SignalP-noTM		uc007dhp.2	Kifap3			uc007qng.1	mm10	len	159	ExpAA	0.32	First60	0.29	PredHel	0	Topology	o	uc007qng.1	Auh	Hspa13
uc007dnm.2	mm10	0.124	24	0.18	11	0.377	1	0.247	0.216	N	0.45	SignalP-noTM		uc007dnm.2	Ndufs2			uc007lza.1	mm10	len	409	ExpAA	0.35	First60	0.35	PredHel	0	Topology	o	uc007lza.1	Ern1	Ptprk
uc007dnu.1	mm10	0.121	32	0.121	12	0.158	4	0.128	0.125	N	0.45	SignalP-noTM		uc007dnu.1	Usp21			uc012hjl.1	mm10	len	553	ExpAA	0.41	First60	0.41	PredHel	0	Topology	o	uc012hjl.1	Ids	Hexb
uc007dnv.2	mm10	0.114	36	0.107	12	0.122	33	0.109	0.108	N	0.45	SignalP-noTM		uc007dnv.2	Usp21			uc007qnf.1	mm10	len	116	ExpAA	0.43	First60	0.43	PredHel	0	Topology	o	uc007qnf.1	Auh	Glb1l2
uc007dyc.1	mm10	0.192	20	0.263	20	0.49	16	0.355	0.313	N	0.45	SignalP-noTM		uc007dyc.1	Trp53bp2			uc007qyw.2	mm10	len	335	ExpAA	0.45	First60	0.45	PredHel	0	Topology	o	uc007qyw.2	Ctsl	Hs6st2
uc007dyd.1	mm10	0.109	56	0.107	12	0.114	1	0.101	0.104	N	0.45	SignalP-noTM		uc007dyd.1	Trp53bp2			uc007qne.1	mm10	len	204	ExpAA	0.47	First60	0.2	PredHel	0	Topology	o	uc007qne.1	Auh	Rtf1
uc007edc.1	mm10	0.364	30	0.406	30	0.739	14	0.561	0.468	N	0.5	SignalP-TM		uc007edc.1	Slc30a1			uc007uzd.2	mm10	len	505	ExpAA	0.55	First60	0.55	PredHel	0	Topology	o	uc007uzd.2	Dnajc3	Mxra8
uc011wmg.1	mm10	0.121	48	0.114	48	0.147	44	0.1	0.106	N	0.45	SignalP-noTM		uc011wmg.1	Creb1			uc033fwm.1	mm10	len	354	ExpAA	0.59	First60	0.59	PredHel	0	Topology	o	uc033fwm.1	Gas7	Aplp1
uc011wmj.1	mm10	0.111	34	0.106	70	0.122	37	0.102	0.104	N	0.45	SignalP-noTM		uc011wmj.1	Idh1			uc008evq.2	mm10	len	157	ExpAA	0.69	First60	0.69	PredHel	0	Topology	o	uc008evq.2	Tmed7	1500015O10Rik
uc011wmz.1	mm10	0.108	66	0.112	15	0.14	1	0.103	0.107	N	0.45	SignalP-noTM		uc011wmz.1	Aamp			uc007zsm.2	mm10	len	165	ExpAA	1.01	First60	0.95	PredHel	0	Topology	o	uc007zsm.2	Cxadr	H2-K1
uc011wof.1	mm10	0.129	24	0.117	24	0.139	41	0.104	0.112	N	0.5	SignalP-TM		uc011wof.1	Itm2c			uc007pil.1	mm10	len	323	ExpAA	1.17	First60	1.17	PredHel	0	Topology	o	uc007pil.1	Itgb8	Cd274
uc011wrd.1	mm10	0.129	19	0.119	19	0.119	18	0.107	0.112	N	0.45	SignalP-noTM		uc011wrd.1	Dars			uc008qjx.1	mm10	len	144	ExpAA	1.25	First60	1.12	PredHel	0	Topology	o	uc008qjx.1	Arnt	Dcbld2
uc011wwa.1	mm10	0.114	36	0.107	12	0.122	33	0.109	0.108	N	0.45	SignalP-noTM		uc011wwa.1	Usp21			uc008fvu.1	mm10	len	373	ExpAA	1.58	First60	1.56	PredHel	0	Topology	o	uc008fvu.1	Tmx3	Npr3
uc033fia.1	mm10	0.144	55	0.139	12	0.27	50	0.184	0.164	N	0.45	SignalP-noTM		uc033fia.1	Cops5			uc008fvt.1	mm10	len	306	ExpAA	1.99	First60	1.97	PredHel	0	Topology	o	uc008fvt.1	Tmx3	Amigo2
uc033fib.1	mm10	0.452	24	0.262	24	0.323	1	0.159	0.206	N	0.45	SignalP-noTM		uc033fib.1	Cops5			uc007nhc.1	mm10	len	164	ExpAA	2.12	First60	1.42	PredHel	0	Topology	o	uc007nhc.1	Lamb1
uc033fnw.1	mm10	0.114	36	0.107	12	0.122	33	0.109	0.108	N	0.45	SignalP-noTM		uc033fnw.1	Usp21			uc008emc.2	mm10	len	466	ExpAA	2.34	First60	2.33	PredHel	0	Topology	o	uc008emc.2	Sil1	Spint2
uc008idp.2	mm10	0.108	39	0.11	50	0.121	30	0.102	0.105	N	0.45	SignalP-noTM		uc008idp.2	Nmt2			uc008eet.2	mm10	len	148	ExpAA	2.91	First60	2.82	PredHel	0	Topology	o	uc008eet.2	Ttr	Bsg
uc008idq.2	mm10	0.108	39	0.11	50	0.121	30	0.102	0.105	N	0.45	SignalP-noTM		uc008idq.2	Nmt2			uc007gqi.1	mm10	len	803	ExpAA	3.28	First60	3.28	PredHel	0	Topology	o	uc007gqi.1	Hsp90b1	Fxyd1
uc008idr.2	mm10	0.109	30	0.109	31	0.122	24	0.108	0.108	N	0.45	SignalP-noTM		uc008idr.2	Nmt2			uc012hhb.1	mm10	len	558	ExpAA	3.47	First60	3.17	PredHel	0	Topology	o	uc012hhb.1	Gpc4	Shisa2
uc008ila.1	mm10	0.134	21	0.116	21	0.141	1	0.096	0.106	N	0.45	SignalP-noTM		uc008ila.1	Nebl			uc007pim.1	mm10	len	142	ExpAA	4.12	First60	4.12	PredHel	0	Topology	o	uc007pim.1	Itgb8	Tmc6
uc008ilf.1	mm10	0.109	35	0.108	35	0.121	20	0.098	0.103	N	0.45	SignalP-noTM		uc008ilf.1	Nebl			uc008ecc.1	mm10	len	97	ExpAA	4.34	First60	4.34	PredHel	0	Topology	o	uc008ecc.1	Npc1	Slc35b2
uc008ilh.1	mm10	0.109	35	0.108	35	0.121	20	0.098	0.103	N	0.45	SignalP-noTM		uc008ilh.1	Nebl			uc008nqa.1	mm10	len	482	ExpAA	5.64	First60	5.41	PredHel	0	Topology	o	uc008nqa.1	Lbp	Tmem167
uc008imz.1	mm10	0.111	62	0.107	62	0.123	4	0.101	0.104	N	0.45	SignalP-noTM		uc008imz.1	Arhgap21			uc008npz.1	mm10	len	334	ExpAA	5.85	First60	5.83	PredHel	0	Topology	o	uc008npz.1	Lbp	Tmed4
uc008jjr.3	mm10	0.111	61	0.107	61	0.112	43	0.098	0.102	N	0.45	SignalP-noTM		uc008jjr.3	Cep110			uc008npy.1	mm10	len	269	ExpAA	6.9	First60	6.8	PredHel	0	Topology	o	uc008npy.1	Lbp	Tusc3
uc008jjs.2	mm10	0.11	56	0.113	11	0.132	2	0.116	0.115	N	0.45	SignalP-noTM		uc008jjs.2	Cep110			uc007ola.1	mm10	len	178	ExpAA	7.26	First60	7.26	PredHel	0	Topology	o	uc007ola.1	Sel1l	Ndfip1
uc008jjt.1	mm10	0.118	15	0.107	41	0.12	26	0.101	0.104	N	0.45	SignalP-noTM		uc008jjt.1	Cep110			uc008sck.1	mm10	len	318	ExpAA	7.27	First60	7.22	PredHel	0	Topology	o	uc008sck.1	Ggh	Tmx1
uc008jjv.1	mm10	0.111	61	0.107	61	0.112	43	0.098	0.102	N	0.45	SignalP-noTM		uc008jjv.1	Cep110			uc008gdl.2	mm10	len	444	ExpAA	7.27	First60	7.14	PredHel	0	Topology	o	uc008gdl.2	Efemp2	Endod1
uc008jjw.1	mm10	0.108	15	0.103	45	0.114	25	0.096	0.099	N	0.45	SignalP-noTM		uc008jjw.1	Cep110			uc012aho.2	mm10	len	969	ExpAA	7.81	First60	7.8	PredHel	0	Topology	o	uc012aho.2	Adamts1	Slc24a4
uc008jjx.1	mm10	0.112	17	0.106	63	0.114	55	0.097	0.101	N	0.45	SignalP-noTM		uc008jjx.1	Cep110			uc009ttn.1	mm10	len	776	ExpAA	8.45	First60	0	PredHel	0	Topology	o	uc009ttn.1	Maged1
uc008jjy.1	mm10	0.128	24	0.142	11	0.213	1	0.176	0.16	N	0.45	SignalP-noTM		uc008jjy.1	Cep110			uc008cuf.3	mm10	len	277	ExpAA	9.06	First60	9.06	PredHel	0	Topology	o	uc008cuf.3	Cnpy3
uc008jyt.2	mm10	0.108	33	0.102	11	0.108	8	0.1	0.101	N	0.45	SignalP-noTM		uc008jyt.2	Ssb			uc057bjo.1	mm10	len	168	ExpAA	9.09	First60	9.09	PredHel	0	Topology	o	uc057bjo.1	Cnpy3
uc008kbs.2	mm10	0.12	25	0.115	25	0.139	6	0.111	0.113	N	0.45	SignalP-noTM		uc008kbs.2	Zak			uc007olb.1	mm10	len	126	ExpAA	9.95	First60	9.95	PredHel	0	Topology	o	uc007olb.1	Sel1l
uc008kbt.2	mm10	0.12	25	0.115	25	0.139	6	0.111	0.113	N	0.45	SignalP-noTM		uc008kbt.2	Zak			uc007kyg.2	mm10	len	572	ExpAA	10.11	First60	10.1	PredHel	0	Topology	o	uc007kyg.2	Wfikkn2
uc008kbu.2	mm10	0.12	25	0.115	25	0.139	6	0.111	0.113	N	0.45	SignalP-noTM		uc008kbu.2	Zak			uc007okz.1	mm10	len	434	ExpAA	10.98	First60	6.78	PredHel	0	Topology	o	uc007okz.1	Sel1l
uc008kbv.2	mm10	0.12	25	0.115	25	0.139	6	0.111	0.113	N	0.45	SignalP-noTM		uc008kbv.2	Zak			uc009hya.1	mm10	len	464	ExpAA	11.69	First60	11.69	PredHel	0	Topology	o	uc009hya.1	Mfge8
uc008kdm.2	mm10	0.146	28	0.157	17	0.231	10	0.183	0.171	N	0.45	SignalP-noTM		uc008kdm.2	Atp5g3			uc009hyb.1	mm10	len	427	ExpAA	11.69	First60	11.68	PredHel	0	Topology	o	uc009hyb.1	Mfge8
uc008keq.2	mm10	0.111	34	0.105	60	0.115	50	0.097	0.101	N	0.45	SignalP-noTM		uc008keq.2	Nfe2l2			uc012hmf.1	mm10	len	190	ExpAA	12.57	First60	3.92	PredHel	0	Topology	o	uc012hmf.1	Maged1
uc008ljb.2	mm10	0.112	28	0.107	28	0.121	13	0.101	0.104	N	0.45	SignalP-noTM		uc008ljb.2	Caprin1			uc007lyy.1	mm10	len	978	ExpAA	13.33	First60	0.52	PredHel	0	Topology	o	uc007lyy.1	Ern1
uc008ljc.2	mm10	0.112	28	0.107	28	0.121	13	0.101	0.104	N	0.45	SignalP-noTM		uc008ljc.2	Caprin1			uc007ppe.2	mm10	len	225	ExpAA	13.5	First60	13.49	PredHel	0	Topology	o	uc007ppe.2	Epdr1
uc008ljd.2	mm10	0.112	28	0.107	28	0.121	13	0.101	0.104	N	0.45	SignalP-noTM		uc008ljd.2	Caprin1			uc007zah.1	mm10	len	454	ExpAA	13.5	First60	13.49	PredHel	0	Topology	o	uc007zah.1	Heg1
uc008lje.2	mm10	0.112	28	0.107	28	0.121	13	0.101	0.104	N	0.45	SignalP-noTM		uc008lje.2	Caprin1			uc012bgy.1	mm10	len	463	ExpAA	14.56	First60	14.05	PredHel	0	Topology	o	uc012bgy.1	Efemp2
uc008lrs.2	mm10	0.109	69	0.106	69	0.11	64	0.097	0.101	N	0.45	SignalP-noTM		uc008lrs.2	Fsip1			uc007zrp.2	mm10	len	472	ExpAA	16.67	First60	16.39	PredHel	1	Topology	i7-26o	uc007zrp.2	Hspa13
uc008lue.2	mm10	0.273	30	0.432	30	0.92	9	0.718	0.586	Y	0.45	SignalP-noTM		uc008lue.2	Rtf1			uc007esk.1	mm10	len	739	ExpAA	16.88	First60	16.88	PredHel	0	Topology	o	uc007esk.1	Ptprk
uc008maj.1	mm10	0.111	8	0.102	66	0.11	18	0.094	0.098	N	0.45	SignalP-noTM		uc008maj.1	Sord			uc007zrr.2	mm10	len	200	ExpAA	17.75	First60	17.74	PredHel	1	Topology	i7-26o	uc007zrr.2	Hspa13
uc008mfb.2	mm10	0.13	32	0.143	32	0.283	31	0.151	0.148	N	0.45	SignalP-noTM		uc008mfb.2	Ciao1			uc007ppf.4	mm10	len	91	ExpAA	18.09	First60	18.09	PredHel	1	Topology	o15-37i	uc007ppf.4	Epdr1
uc008mfy.1	mm10	0.157	63	0.13	63	0.139	49	0.105	0.117	N	0.45	SignalP-noTM		uc008mfy.1	Nphp1			uc007esj.1	mm10	len	168	ExpAA	18.52	First60	18.51	PredHel	1	Topology	o5-27i	uc007esj.1	Ptprk
uc008mfz.2	mm10	0.121	37	0.123	11	0.186	2	0.136	0.13	N	0.45	SignalP-noTM		uc008mfz.2	Nphp1			uc007roc.2	mm10	len	537	ExpAA	18.64	First60	18.63	PredHel	1	Topology	i7-29o	uc007roc.2	Hexb
uc008mga.2	mm10	0.121	37	0.123	11	0.186	2	0.136	0.13	N	0.45	SignalP-noTM		uc008mga.2	Nphp1			uc008pql.2	mm10	len	630	ExpAA	19.62	First60	19.61	PredHel	1	Topology	i5-27o	uc008pql.2	Fbxw7
uc008mgb.2	mm10	0.121	37	0.123	11	0.186	2	0.136	0.13	N	0.45	SignalP-noTM		uc008mgb.2	Nphp1			uc007lyz.1	mm10	len	709	ExpAA	20.45	First60	2.78	PredHel	0	Topology	o	uc007lyz.1	Ern1
uc008mij.1	mm10	0.112	70	0.108	11	0.122	4	0.106	0.107	N	0.45	SignalP-noTM		uc008mij.1	Snrpb			uc012gpq.2	mm10	len	516	ExpAA	20.48	First60	19.67	PredHel	1	Topology	i13-32o	uc012gpq.2	Glb1l2
uc008mjs.1	mm10	0.331	29	0.456	29	0.808	24	0.536	0.488	N	0.5	SignalP-TM		uc008mjs.1	Ddrgk1			uc009tdw.2	mm10	len	467	ExpAA	20.49	First60	20.49	PredHel	1	Topology	i7-26o	uc009tdw.2	Hs6st2
uc008mob.1	mm10	0.113	55	0.105	11	0.129	3	0.104	0.104	N	0.45	SignalP-noTM		uc008mob.1	Plcb4			uc009tdx.2	mm10	len	507	ExpAA	20.49	First60	20.49	PredHel	1	Topology	i7-26o	uc009tdx.2	Hs6st2
uc008moc.1	mm10	0.113	55	0.105	11	0.129	3	0.104	0.104	N	0.45	SignalP-noTM		uc008moc.1	Plcb4			uc008lue.2	mm10	len	716	ExpAA	21.36	First60	21.35	PredHel	1	Topology	i7-29o	uc008lue.2	Rtf1
uc008mod.1	mm10	0.113	55	0.105	11	0.129	3	0.104	0.104	N	0.45	SignalP-noTM		uc008mod.1	Plcb4			uc012dqy.1	mm10	len	443	ExpAA	21.7	First60	0.11	PredHel	1	Topology	o340-362i	uc012dqy.1	Mxra8
uc008moe.1	mm10	0.109	41	0.101	69	0.114	56	0.094	0.097	N	0.45	SignalP-noTM		uc008moe.1	Plcb4			uc012fhn.2	mm10	len	539	ExpAA	21.78	First60	0	PredHel	1	Topology	o469-491i	uc012fhn.2	Aplp1
uc008mof.1	mm10	0.107	28	0.105	41	0.118	22	0.097	0.1	N	0.45	SignalP-noTM		uc008mof.1	Plcb4			uc012dqz.1	mm10	len	440	ExpAA	22.05	First60	0.46	PredHel	1	Topology	o337-359i	uc012dqz.1	Mxra8
uc008mrn.1	mm10	0.162	29	0.225	29	0.48	5	0.338	0.27	N	0.5	SignalP-TM		uc008mrn.1	Gm561			uc011yvv.1	mm10	len	633	ExpAA	22.13	First60	0	PredHel	1	Topology	o545-567i	uc011yvv.1	Itgb8
uc008mso.1	mm10	0.11	70	0.125	13	0.24	4	0.158	0.143	N	0.45	SignalP-noTM		uc008mso.1	Plk1s1			uc008qjr.2	mm10	len	675	ExpAA	22.18	First60	0	PredHel	1	Topology	o649-671i	uc008qjr.2	Arnt
uc008ngz.1	mm10	0.135	26	0.118	26	0.135	24	0.104	0.11	N	0.45	SignalP-noTM		uc008ngz.1	Pdrg1			uc009gek.2	mm10	len	655	ExpAA	22.18	First60	0.39	PredHel	1	Topology	o585-607i	uc009gek.2	Aplp1
uc008nhp.2	mm10	0.108	60	0.109	12	0.167	21	0.103	0.106	N	0.45	SignalP-noTM		uc008nhp.2	Kif3b			uc007avp.2	mm10	len	149	ExpAA	22.33	First60	22.33	PredHel	1	Topology	o10-32i	uc007avp.2	1500015O10Rik
uc008npy.1	mm10	0.612	26	0.737	26	0.952	7	0.885	0.817	Y	0.45	SignalP-noTM		uc008npy.1	Lbp			uc007pik.1	mm10	len	768	ExpAA	22.6	First60	0.47	PredHel	1	Topology	o680-702i	uc007pik.1	Itgb8
uc008npz.1	mm10	0.612	26	0.737	26	0.952	7	0.885	0.817	Y	0.45	SignalP-noTM		uc008npz.1	Lbp			uc008fvv.1	mm10	len	457	ExpAA	22.6	First60	2.89	PredHel	1	Topology	o377-399i	uc008fvv.1	Tmx3
uc008nqa.1	mm10	0.612	26	0.737	26	0.952	7	0.885	0.817	Y	0.45	SignalP-noTM		uc008nqa.1	Lbp			uc008cap.1	mm10	len	370	ExpAA	22.63	First60	0.05	PredHel	1	Topology	o306-328i	uc008cap.1	H2-K1
uc008nwv.1	mm10	0.111	47	0.11	47	0.117	49	0.104	0.107	N	0.45	SignalP-noTM		uc008nwv.1	Ncoa5			uc008caq.1	mm10	len	361	ExpAA	22.64	First60	0.05	PredHel	1	Topology	o306-328i	uc008caq.1	H2-K1
uc008nww.1	mm10	0.112	61	0.109	32	0.132	21	0.104	0.107	N	0.45	SignalP-noTM		uc008nww.1	Ncoa5			uc033hct.1	mm10	len	358	ExpAA	22.64	First60	0.05	PredHel	1	Topology	o294-316i	uc033hct.1	H2-K1
uc008oei.1	mm10	0.108	65	0.102	35	0.112	14	0.095	0.098	N	0.45	SignalP-noTM		uc008oei.1	Vapb			uc012apq.1	mm10	len	188	ExpAA	22.83	First60	0.22	PredHel	1	Topology	o124-146i	uc012apq.1	H2-K1
uc012boq.2	mm10	0.109	30	0.109	31	0.122	24	0.108	0.108	N	0.45	SignalP-noTM		uc012boq.2	Nmt2			uc008hdi.2	mm10	len	291	ExpAA	22.88	First60	0.42	PredHel	1	Topology	o238-260i	uc008hdi.2	Cd274
uc012brl.1	mm10	0.111	62	0.107	62	0.123	4	0.101	0.104	N	0.45	SignalP-noTM		uc012brl.1	Arhgap21			uc007zno.1	mm10	len	770	ExpAA	22.91	First60	0	PredHel	1	Topology	o522-544i	uc007zno.1	Dcbld2
uc012buj.1	mm10	0.109	67	0.109	44	0.128	35	0.103	0.106	N	0.45	SignalP-noTM		uc012buj.1	Cep110			uc007znp.1	mm10	len	768	ExpAA	22.91	First60	0	PredHel	1	Topology	o520-542i	uc007znp.1	Dcbld2
uc012bws.1	mm10	0.108	33	0.102	11	0.108	8	0.1	0.101	N	0.45	SignalP-noTM		uc012bws.1	Ssb			uc007znq.1	mm10	len	251	ExpAA	22.95	First60	22.95	PredHel	1	Topology	o4-26i	uc007znq.1	Dcbld2
uc012cai.1	mm10	0.112	28	0.107	28	0.121	13	0.101	0.104	N	0.45	SignalP-noTM		uc012cai.1	Caprin1			uc008evr.2	mm10	len	225	ExpAA	22.95	First60	0.73	PredHel	1	Topology	i186-208o	uc008evr.2	Tmed7
uc012cdq.2	mm10	0.121	37	0.123	11	0.186	2	0.136	0.13	N	0.45	SignalP-noTM		uc012cdq.2	Nphp1			uc007znr.1	mm10	len	266	ExpAA	23.06	First60	23.06	PredHel	1	Topology	o20-42i	uc007znr.1	Dcbld2
uc012cfk.1	mm10	0.112	24	0.126	11	0.179	3	0.14	0.134	N	0.45	SignalP-noTM		uc012cfk.1	Plk1s1			uc008car.2	mm10	len	191	ExpAA	23.06	First60	3.41	PredHel	1	Topology	o57-79i	uc008car.2	H2-K1
uc012ckt.1	mm10	0.108	65	0.102	35	0.112	14	0.095	0.098	N	0.45	SignalP-noTM		uc012ckt.1	Vapb			uc007vhg.2	mm10	len	282	ExpAA	23.36	First60	0.04	PredHel	1	Topology	o222-244i	uc007vhg.2	Npr3
uc056ziz.1	mm10	0.108	39	0.11	50	0.121	30	0.102	0.105	N	0.45	SignalP-noTM		uc056ziz.1	Nmt2			uc007zsn.2	mm10	len	366	ExpAA	23.56	First60	0.84	PredHel	1	Topology	o236-258i	uc007zsn.2	Cxadr
uc056zmd.1	mm10	0.111	61	0.107	61	0.112	43	0.098	0.102	N	0.45	SignalP-noTM		uc056zmd.1	Cep110			uc007zso.2	mm10	len	353	ExpAA	23.56	First60	0.84	PredHel	1	Topology	o236-258i	uc007zso.2	Cxadr
uc056zng.1	mm10	0.146	28	0.157	17	0.231	10	0.183	0.171	N	0.45	SignalP-noTM		uc056zng.1	Atp5g3			uc007vhd.2	mm10	len	205	ExpAA	24.87	First60	2.36	PredHel	1	Topology	o145-167i	uc007vhd.2	Npr3
uc056znh.1	mm10	0.146	28	0.157	17	0.231	10	0.183	0.171	N	0.45	SignalP-noTM		uc056znh.1	Atp5g3			uc009tdy.2	mm10	len	653	ExpAA	24.97	First60	0	PredHel	1	Topology	i154-173o	uc009tdy.2	Hs6st2
uc057bot.1	mm10	0.108	61	0.106	70	0.115	52	0.097	0.102	N	0.45	SignalP-noTM		uc057bot.1	Zfp442			uc009tdz.2	mm10	len	613	ExpAA	24.98	First60	0	PredHel	1	Topology	i154-173o	uc009tdz.2	Hs6st2
uc008owq.1	mm10	0.118	44	0.232	15	0.554	1	0.416	0.331	N	0.45	SignalP-noTM		uc008owq.1	Ndufb5			uc007xks.2	mm10	len	520	ExpAA	25.14	First60	0.81	PredHel	1	Topology	o397-419i	uc007xks.2	Amigo2
uc008pei.2	mm10	0.112	54	0.105	54	0.111	18	0.1	0.102	N	0.45	SignalP-noTM		uc008pei.2	Foxo1			uc011zyk.1	mm10	len	520	ExpAA	25.14	First60	0.81	PredHel	1	Topology	o397-419i	uc011zyk.1	Amigo2
uc008pga.2	mm10	0.108	58	0.11	15	0.121	7	0.11	0.11	N	0.45	SignalP-noTM		uc008pga.2	Spg20			uc011zyl.1	mm10	len	520	ExpAA	25.14	First60	0.81	PredHel	1	Topology	o397-419i	uc011zyl.1
uc008pgb.2	mm10	0.108	58	0.11	15	0.121	7	0.11	0.11	N	0.45	SignalP-noTM		uc008pgb.2	Spg20			uc009tea.1	mm10	len	317	ExpAA	25.73	First60	0	PredHel	1	Topology	i154-173o	uc009tea.1	Hs6st2
uc008pgc.2	mm10	0.108	58	0.11	15	0.121	7	0.11	0.11	N	0.45	SignalP-noTM		uc008pgc.2	Spg20			uc007vhe.2	mm10	len	536	ExpAA	26.95	First60	4.4	PredHel	1	Topology	o476-498i	uc007vhe.2	Npr3
uc008pgd.1	mm10	0.108	58	0.11	15	0.121	7	0.11	0.11	N	0.45	SignalP-noTM		uc008pgd.1	Spg20			uc007vhf.2	mm10	len	537	ExpAA	26.97	First60	4.4	PredHel	1	Topology	o477-499i	uc007vhf.2	Npr3
uc008pge.2	mm10	0.108	58	0.11	15	0.121	7	0.11	0.11	N	0.45	SignalP-noTM		uc008pge.2	Spg20			uc007oky.1	mm10	len	791	ExpAA	27.11	First60	6.71	PredHel	0	Topology	o	uc007oky.1	Sel1l
uc008phi.3	mm10	0.433	35	0.367	35	0.596	2	0.317	0.347	N	0.5	SignalP-TM		uc008phi.3	Rnf13			uc009gbk.1	mm10	len	253	ExpAA	27.24	First60	4.13	PredHel	1	Topology	o198-220i	uc009gbk.1	Spint2
uc008phj.3	mm10	0.433	35	0.367	35	0.596	2	0.317	0.347	N	0.5	SignalP-TM		uc008phj.3	Rnf13			uc007fzm.1	mm10	len	274	ExpAA	27.53	First60	4.85	PredHel	1	Topology	o211-233i	uc007fzm.1	Bsg
uc008pke.1	mm10	0.11	44	0.102	68	0.114	14	0.096	0.099	N	0.45	SignalP-noTM		uc008pke.1	Gmps			uc009ghu.2	mm10	len	93	ExpAA	27.63	First60	27.63	PredHel	1	Topology	o35-57i	uc009ghu.2	Fxyd1
uc008pnl.2	mm10	0.11	30	0.109	30	0.124	23	0.103	0.106	N	0.45	SignalP-noTM		uc008pnl.2	Rapgef2			uc009ghv.2	mm10	len	93	ExpAA	27.63	First60	27.63	PredHel	1	Topology	o35-57i	uc009ghv.2	Fxyd1
uc008pnm.2	mm10	0.132	32	0.137	18	0.204	16	0.161	0.15	N	0.45	SignalP-noTM		uc008pnm.2	Rapgef2			uc009ghw.2	mm10	len	93	ExpAA	27.63	First60	27.63	PredHel	1	Topology	o35-57i	uc009ghw.2	Fxyd1
uc008pnn.1	mm10	0.112	51	0.12	59	0.187	46	0.112	0.116	N	0.45	SignalP-noTM		uc008pnn.1	Rapgef2			uc007okx.1	mm10	len	741	ExpAA	28.54	First60	6.73	PredHel	0	Topology	o	uc007okx.1	Sel1l
uc008pnq.2	mm10	0.117	27	0.145	11	0.226	9	0.179	0.164	N	0.45	SignalP-noTM		uc008pnq.2	Etfdh			uc007uer.2	mm10	len	296	ExpAA	31.73	First60	8.83	PredHel	1	Topology	o114-136i	uc007uer.2	Shisa2
uc008pnr.2	mm10	0.117	27	0.145	11	0.226	9	0.179	0.164	N	0.45	SignalP-noTM		uc008pnr.2	Etfdh			uc007mnp.1	mm10	len	100	ExpAA	32.59	First60	22.97	PredHel	1	Topology	i20-42o	uc007mnp.1	Tmc6
uc008pns.2	mm10	0.117	27	0.145	11	0.226	9	0.179	0.164	N	0.45	SignalP-noTM		uc008pns.2	Etfdh			uc007fzl.1	mm10	len	390	ExpAA	32.98	First60	10.3	PredHel	1	Topology	o327-349i	uc007fzl.1	Bsg
uc008pnt.2	mm10	0.117	27	0.145	11	0.226	9	0.179	0.164	N	0.45	SignalP-noTM		uc008pnt.2	Etfdh			uc008cqw.1	mm10	len	125	ExpAA	34.97	First60	34.92	PredHel	2	Topology	i5-24o34-56i	uc008cqw.1	Slc35b2
uc008pqk.2	mm10	0.11	64	0.109	64	0.122	43	0.101	0.105	N	0.45	SignalP-noTM		uc008pqk.2	Fbxw7			uc009gbl.1	mm10	len	196	ExpAA	35.14	First60	12.01	PredHel	1	Topology	o141-163i	uc009gbl.1	Spint2
uc008pql.2	mm10	0.298	21	0.418	21	0.742	11	0.623	0.5	Y	0.5	SignalP-TM		uc008pql.2	Fbxw7			uc009ghx.2	mm10	len	96	ExpAA	35.15	First60	35.05	PredHel	2	Topology	i5-23o38-60i	uc009ghx.2	Fxyd1
uc008pqn.2	mm10	0.11	64	0.109	64	0.122	43	0.101	0.105	N	0.45	SignalP-noTM		uc008pqn.2	Fbxw7			uc009ghy.2	mm10	len	96	ExpAA	35.15	First60	35.05	PredHel	2	Topology	i5-23o38-60i	uc009ghy.2	Fxyd1
uc008pre.1	mm10	0.109	38	0.11	57	0.161	47	0.105	0.107	N	0.45	SignalP-noTM		uc008pre.1				uc007zai.1	mm10	len	1083	ExpAA	36.4	First60	13.5	PredHel	1	Topology	o949-971i	uc007zai.1	Heg1
uc008prf.1	mm10	0.109	38	0.11	57	0.161	47	0.105	0.107	N	0.45	SignalP-noTM		uc008prf.1				uc007esl.1	mm10	len	778	ExpAA	38.42	First60	16.88	PredHel	1	Topology	o753-774i	uc007esl.1	Ptprk
uc008prg.1	mm10	0.109	38	0.11	57	0.161	47	0.105	0.107	N	0.45	SignalP-noTM		uc008prg.1				uc007esm.1	mm10	len	845	ExpAA	38.46	First60	16.88	PredHel	1	Topology	o753-774i	uc007esm.1	Ptprk
uc008prh.1	mm10	0.109	38	0.11	57	0.161	47	0.105	0.107	N	0.45	SignalP-noTM		uc008prh.1				uc007rjo.2	mm10	len	73	ExpAA	39.97	First60	28.76	PredHel	2	Topology	o5-27i54-71o	uc007rjo.2	Tmem167
uc008pri.1	mm10	0.109	38	0.11	57	0.161	47	0.105	0.107	N	0.45	SignalP-noTM		uc008pri.1	Lrba			uc007hye.1	mm10	len	228	ExpAA	41.81	First60	21.71	PredHel	2	Topology	o10-32i195-214o	uc007hye.1	Tmed4
uc008ptz.2	mm10	0.107	8	0.106	16	0.129	13	0.109	0.108	N	0.45	SignalP-noTM		uc008ptz.2	Mef2d			uc011xca.1	mm10	len	1472	ExpAA	42.29	First60	18.89	PredHel	2	Topology	o5-27i753-774o	uc011xca.1	Ptprk
uc008pua.2	mm10	0.107	8	0.106	16	0.129	13	0.109	0.108	N	0.45	SignalP-noTM		uc008pua.2	Mef2d			uc011xcb.1	mm10	len	1446	ExpAA	42.54	First60	18.44	PredHel	2	Topology	o5-27i753-774o	uc011xcb.1	Ptprk
uc008pub.2	mm10	0.107	8	0.106	16	0.129	13	0.109	0.108	N	0.45	SignalP-noTM		uc008pub.2	Mef2d			uc007esn.1	mm10	len	1458	ExpAA	42.59	First60	18.58	PredHel	2	Topology	o5-27i753-774o	uc007esn.1	Ptprk
uc008puc.2	mm10	0.107	8	0.106	16	0.129	13	0.109	0.108	N	0.45	SignalP-noTM		uc008puc.2	Mef2d			uc007mnr.2	mm10	len	329	ExpAA	43.78	First60	0	PredHel	2	Topology	o204-226i254-276o	uc007mnr.2	Tmc6
uc008pvo.1	mm10	0.174	22	0.149	22	0.195	5	0.128	0.138	N	0.45	SignalP-noTM		uc008pvo.1	Lamtor2			uc007mnq.1	mm10	len	122	ExpAA	43.86	First60	20.63	PredHel	0	Topology	o	uc007mnq.1	Tmc6
uc008pvp.1	mm10	0.174	22	0.149	22	0.195	5	0.128	0.138	N	0.45	SignalP-noTM		uc008pvp.1	Lamtor2			uc029wsp.1	mm10	len	185	ExpAA	48.02	First60	0.42	PredHel	1	Topology	o101-120i	uc029wsp.1	Tusc3
uc008pzv.2	mm10	0.293	33	0.169	33	0.134	32	0.1	0.132	N	0.45	SignalP-noTM		uc008pzv.2	Adar			uc009lmf.1	mm10	len	251	ExpAA	53.78	First60	21.82	PredHel	2	Topology	i19-41o198-217i	uc009lmf.1	Tusc3
uc008pzw.2	mm10	0.111	34	0.109	43	0.12	31	0.098	0.103	N	0.45	SignalP-noTM		uc008pzw.2	Adar			uc008esj.1	mm10	len	222	ExpAA	63.65	First60	0	PredHel	3	Topology	o117-139i146-168o178-197i	uc008esj.1	Ndfip1
uc008pzx.2	mm10	0.111	34	0.109	43	0.12	31	0.098	0.103	N	0.45	SignalP-noTM		uc008pzx.2	Adar			uc008esk.1	mm10	len	222	ExpAA	63.65	First60	0	PredHel	3	Topology	o117-139i146-168o178-197i	uc008esk.1	Ndfip1
uc008pzy.2	mm10	0.122	11	0.109	38	0.126	22	0.106	0.108	N	0.45	SignalP-noTM		uc008pzy.2	Adar			uc007ntu.1	mm10	len	279	ExpAA	65.42	First60	20.07	PredHel	3	Topology	o4-26i139-161o181-203i	uc007ntu.1	Tmx1
uc008pzz.2	mm10	0.122	11	0.109	38	0.126	22	0.106	0.108	N	0.45	SignalP-noTM		uc008pzz.2	Adar			uc009oem.2	mm10	len	348	ExpAA	66.79	First60	0	PredHel	3	Topology	o189-211i276-298o313-332i	uc009oem.2	Endod1
uc008qjr.2	mm10	0.136	25	0.113	25	0.112	2	0.095	0.103	N	0.45	SignalP-noTM		uc008qjr.2	Arnt			uc009oel.2	mm10	len	502	ExpAA	76.8	First60	10.66	PredHel	3	Topology	o343-365i430-452o467-486i	uc009oel.2	Endod1
uc008qjs.2	mm10	0.136	25	0.113	25	0.112	2	0.095	0.103	N	0.45	SignalP-noTM		uc008qjs.2	Arnt			uc029wso.1	mm10	len	312	ExpAA	84.18	First60	21.89	PredHel	4	Topology	i19-41o198-217i224-246o277-299i	uc029wso.1	Tusc3
uc008qjt.2	mm10	0.136	25	0.113	25	0.112	2	0.095	0.103	N	0.45	SignalP-noTM		uc008qjt.2	Arnt			uc008cqy.1	mm10	len	383	ExpAA	149.27	First60	0.69	PredHel	7	Topology	o105-124i185-207o217-239i251-273o288-307i314-336o340-362i	uc008cqy.1	Slc35b2
uc008qju.2	mm10	0.136	25	0.113	25	0.112	2	0.095	0.103	N	0.45	SignalP-noTM		uc008qju.2	Arnt			uc007mnn.2	mm10	len	551	ExpAA	163.1	First60	0.46	PredHel	7	Topology	o78-100i170-192o207-229i291-313o341-363i390-412o457-479i	uc007mnn.2	Tmc6
uc008qjv.2	mm10	0.136	25	0.113	25	0.112	2	0.095	0.103	N	0.45	SignalP-noTM		uc008qjv.2	Arnt			uc008cqx.1	mm10	len	432	ExpAA	197.13	First60	35	PredHel	10	Topology	i5-24o34-56i107-129o154-173i234-256o266-288i300-322o337-356i363-385o389-411i	uc008cqx.1	Slc35b2
uc008qjw.2	mm10	0.18	18	0.144	18	0.145	17	0.115	0.128	N	0.45	SignalP-noTM		uc008qjw.2	Arnt			uc007otz.1	mm10	len	548	ExpAA	202.7	First60	22.64	PredHel	9	Topology	o5-27i82-101o154-176i183-205o209-228i419-441o451-473i486-508o523-542i	uc007otz.1	Slc24a4
uc008qjx.1	mm10	0.405	27	0.492	27	0.841	15	0.623	0.563	Y	0.45	SignalP-noTM		uc008qjx.1	Arnt			uc007mno.2	mm10	len	811	ExpAA	207.27	First60	0	PredHel	9	Topology	o204-226i254-276o338-360i430-452o467-489i551-573o601-623i650-672o717-739i	uc007mno.2	Tmc6
uc008qoa.2	mm10	0.121	19	0.141	19	0.211	1	0.152	0.147	N	0.45	SignalP-noTM		uc008qoa.2	Polr3c			uc011yqm.1	mm10	len	587	ExpAA	221.69	First60	22.64	PredHel	10	Topology	o5-27i82-101o154-176i183-205o209-228i419-441o451-473i486-508o523-542i555-577o	uc011yqm.1	Slc24a4
uc008qob.2	mm10	0.146	17	0.123	17	0.123	30	0.104	0.113	N	0.45	SignalP-noTM		uc008qob.2	Polr3c			uc007oty.1	mm10	len	606	ExpAA	221.73	First60	22.64	PredHel	10	Topology	o5-27i82-101o154-176i183-205o209-228i438-460o470-492i505-527o542-561i574-596o	uc007oty.1	Slc24a4
uc008qoc.2	mm10	0.121	19	0.141	19	0.211	1	0.152	0.147	N	0.45	SignalP-noTM		uc008qoc.2	Polr3c			uc008ecb.1	mm10	len	1278	ExpAA	288.28	First60	1.32	PredHel	12	Topology	o269-291i353-375o621-643i656-678o683-705i726-748o763-785i1077-1094o1098-1117i1124-1146o1193-1215i1228-1250o	uc008ecb.1	Npc1
uc008qod.2	mm10	0.121	19	0.141	19	0.211	1	0.152	0.147	N	0.45	SignalP-noTM		uc008qod.2	Polr3c						len		ExpAA		First60		PredHel		Topology
uc008qua.2	mm10	0.156	31	0.141	31	0.169	12	0.129	0.134	N	0.45	SignalP-noTM		uc008qua.2	Magi3
uc008qub.2	mm10	0.156	31	0.141	31	0.169	12	0.129	0.134	N	0.45	SignalP-noTM		uc008qub.2	Magi3
uc008qve.2	mm10	0.151	27	0.139	27	0.163	14	0.132	0.135	N	0.45	SignalP-noTM		uc008qve.2	Rap1a
uc008qvl.2	mm10	0.111	9	0.125	12	0.197	2	0.146	0.133	N	0.5	SignalP-TM		uc008qvl.2	Atp5f1
uc008qvm.2	mm10	0.171	23	0.25	23	0.579	7	0.366	0.313	N	0.45	SignalP-noTM		uc008qvm.2	Atp5f1
uc008qvn.1	mm10	0.171	23	0.25	23	0.579	7	0.366	0.313	N	0.45	SignalP-noTM		uc008qvn.1	Atp5f1
uc008rer.3	mm10	0.107	36	0.105	12	0.14	11	0.109	0.107	N	0.45	SignalP-noTM		uc008rer.3	Fnbp1l
uc008res.3	mm10	0.107	36	0.105	12	0.14	11	0.109	0.107	N	0.45	SignalP-noTM		uc008res.3	Fnbp1l
uc008rfi.2	mm10	0.111	53	0.119	11	0.161	3	0.127	0.123	N	0.45	SignalP-noTM		uc008rfi.2	Mettl14
uc008rfj.2	mm10	0.111	53	0.119	11	0.161	3	0.127	0.123	N	0.45	SignalP-noTM		uc008rfj.2	Mettl14
uc008rfk.2	mm10	0.111	53	0.119	11	0.161	3	0.127	0.123	N	0.45	SignalP-noTM		uc008rfk.2	Mettl14
uc008rjn.1	mm10	0.155	43	0.198	50	0.402	42	0.194	0.196	N	0.5	SignalP-TM		uc008rjn.1	Cyp2u1
uc008rjo.1	mm10	0.155	43	0.198	50	0.402	42	0.194	0.196	N	0.5	SignalP-TM		uc008rjo.1	Cyp2u1
uc008rjp.1	mm10	0.155	43	0.198	50	0.402	42	0.194	0.196	N	0.5	SignalP-TM		uc008rjp.1	Cyp2u1
uc012cvj.1	mm10	0.156	31	0.141	31	0.169	12	0.129	0.134	N	0.45	SignalP-noTM		uc012cvj.1	Magi3
uc056zsm.1	mm10	0.433	35	0.367	35	0.596	2	0.317	0.347	N	0.5	SignalP-TM		uc056zsm.1	Rnf13
uc056zsn.1	mm10	0.433	35	0.367	35	0.596	2	0.317	0.347	N	0.5	SignalP-TM		uc056zsn.1	Rnf13
uc008sck.1	mm10	0.699	25	0.769	25	0.974	11	0.854	0.815	Y	0.45	SignalP-noTM		uc008sck.1	Ggh
uc008srh.2	mm10	0.111	22	0.113	11	0.136	6	0.117	0.115	N	0.45	SignalP-noTM		uc008srh.2	Clta
uc008sri.2	mm10	0.111	22	0.113	11	0.136	6	0.117	0.115	N	0.45	SignalP-noTM		uc008sri.2	Clta
uc008srj.2	mm10	0.111	22	0.113	11	0.136	6	0.117	0.115	N	0.45	SignalP-noTM		uc008srj.2	Clta
uc008srk.2	mm10	0.111	22	0.113	11	0.136	6	0.117	0.115	N	0.45	SignalP-noTM		uc008srk.2	Clta
uc008srl.2	mm10	0.111	22	0.113	11	0.136	6	0.117	0.115	N	0.45	SignalP-noTM		uc008srl.2	Clta
uc008stg.2	mm10	0.11	60	0.112	11	0.135	1	0.108	0.11	N	0.45	SignalP-noTM		uc008stg.2	Tstd2
uc008sth.2	mm10	0.11	60	0.112	11	0.135	1	0.108	0.11	N	0.45	SignalP-noTM		uc008sth.2	Tstd2
uc008sti.1	mm10	0.11	60	0.112	11	0.135	1	0.108	0.11	N	0.45	SignalP-noTM		uc008sti.1	Tstd2
uc008sxi.1	mm10	0.11	37	0.108	53	0.13	36	0.1	0.104	N	0.45	SignalP-noTM		uc008sxi.1	Zfp462
uc008tti.2	mm10	0.16	26	0.248	15	0.641	4	0.476	0.339	N	0.5	SignalP-TM		uc008tti.2	Cyp2j6
uc008tut.1	mm10	0.111	63	0.105	63	0.117	9	0.098	0.101	N	0.45	SignalP-noTM		uc008tut.1	Atg4c
uc008tuu.1	mm10	0.111	63	0.105	63	0.117	9	0.098	0.101	N	0.45	SignalP-noTM		uc008tuu.1	Atg4c
uc008tzr.2	mm10	0.111	16	0.107	56	0.118	49	0.097	0.102	N	0.45	SignalP-noTM		uc008tzr.2	Yipf1
uc008tzs.2	mm10	0.111	16	0.107	56	0.124	48	0.098	0.102	N	0.45	SignalP-noTM		uc008tzs.2	Yipf1
uc008uan.2	mm10	0.197	28	0.186	11	0.416	1	0.227	0.208	N	0.45	SignalP-noTM		uc008uan.2	Cpt2
uc008ubl.1	mm10	0.109	55	0.114	11	0.147	7	0.132	0.124	N	0.45	SignalP-noTM		uc008ubl.1	Cc2d1b
uc008ubm.1	mm10	0.11	43	0.108	43	0.123	34	0.098	0.102	N	0.45	SignalP-noTM		uc008ubm.1	Cc2d1b
uc008ubw.1	mm10	0.156	22	0.167	22	0.283	1	0.173	0.17	N	0.45	SignalP-noTM		uc008ubw.1	Nrd1
uc008uby.1	mm10	0.108	41	0.104	41	0.108	66	0.094	0.098	N	0.45	SignalP-noTM		uc008uby.1	Nrd1
uc008uhr.2	mm10	0.153	26	0.123	26	0.118	4	0.1	0.111	N	0.45	SignalP-noTM		uc008uhr.2	Urod
uc008uhs.1	mm10	0.117	17	0.114	17	0.118	4	0.109	0.111	N	0.45	SignalP-noTM		uc008uhs.1	Urod
uc008uvn.1	mm10	0.123	51	0.114	12	0.132	1	0.112	0.113	N	0.45	SignalP-noTM		uc008uvn.1	Zfp362
uc008vhf.2	mm10	0.108	70	0.11	39	0.119	28	0.105	0.107	N	0.45	SignalP-noTM		uc008vhf.2	Pnrc2
uc008vpm.1	mm10	0.121	29	0.108	29	0.128	4	0.099	0.103	N	0.45	SignalP-noTM		uc008vpm.1	Fhad1
uc008vpn.1	mm10	0.13	40	0.114	40	0.131	47	0.1	0.107	N	0.45	SignalP-noTM		uc008vpn.1	Fhad1
uc008vpp.1	mm10	0.113	25	0.113	12	0.142	23	0.112	0.113	N	0.45	SignalP-noTM		uc008vpp.1	Fhad1
uc008wap.1	mm10	0.115	24	0.116	24	0.148	20	0.119	0.118	N	0.45	SignalP-noTM		uc008wap.1	Nphp4
uc008weu.1	mm10	0.176	57	0.138	16	0.202	2	0.163	0.152	N	0.45	SignalP-noTM		uc008weu.1	Mrpl20
uc012dhi.1	mm10	0.111	63	0.105	63	0.117	9	0.098	0.101	N	0.45	SignalP-noTM		uc012dhi.1	Atg4c
uc012dih.1	mm10	0.156	22	0.167	22	0.283	1	0.173	0.17	N	0.45	SignalP-noTM		uc012dih.1	Nrd1
uc012dij.1	mm10	0.148	30	0.116	30	0.157	29	0.095	0.105	N	0.45	SignalP-noTM		uc012dij.1	Nrd1
uc012dog.2	mm10	0.113	25	0.113	12	0.142	23	0.112	0.113	N	0.45	SignalP-noTM		uc012dog.2	Fhad1
uc012dqd.1	mm10	0.114	22	0.168	20	0.35	2	0.246	0.21	N	0.45	SignalP-noTM		uc012dqd.1	Nphp4
uc012dqy.1	mm10	0.32	23	0.535	23	0.973	14	0.895	0.73	Y	0.45	SignalP-noTM		uc012dqy.1	Mxra8
uc012dqz.1	mm10	0.278	23	0.506	23	0.975	15	0.922	0.731	Y	0.45	SignalP-noTM		uc012dqz.1	Mxra8
uc029uym.1	mm10	0.111	16	0.107	56	0.117	37	0.097	0.102	N	0.45	SignalP-noTM		uc029uym.1	Yipf1
uc033ifp.1	mm10	0.108	70	0.11	39	0.119	28	0.105	0.107	N	0.45	SignalP-noTM		uc033ifp.1
uc033ihc.1	mm10	0.115	24	0.116	24	0.148	20	0.119	0.118	N	0.45	SignalP-noTM		uc033ihc.1	Nphp4
uc056zvt.1	mm10	0.111	22	0.113	11	0.136	6	0.117	0.115	N	0.45	SignalP-noTM		uc056zvt.1	Clta
uc008wjb.2	mm10	0.11	55	0.106	42	0.111	24	0.096	0.101	N	0.45	SignalP-noTM		uc008wjb.2	Steap1
uc008wrb.1	mm10	0.135	42	0.149	42	0.301	41	0.14	0.144	N	0.45	SignalP-noTM		uc008wrb.1	Kcnh2
uc008wrc.1	mm10	0.158	25	0.125	25	0.129	2	0.102	0.113	N	0.45	SignalP-noTM		uc008wrc.1	Kcnh2
uc008wxm.1	mm10	0.116	33	0.105	60	0.112	44	0.097	0.1	N	0.45	SignalP-noTM		uc008wxm.1	Snx17
uc008xkw.1	mm10	0.218	58	0.154	58	0.169	1	0.108	0.129	N	0.45	SignalP-noTM		uc008xkw.1	Anapc4
uc008xkx.1	mm10	0.139	20	0.125	20	0.134	1	0.109	0.117	N	0.45	SignalP-noTM		uc008xkx.1	Anapc4
uc008xoa.1	mm10	0.116	18	0.117	18	0.159	14	0.117	0.117	N	0.45	SignalP-noTM		uc008xoa.1	N4bp2
uc008xob.1	mm10	0.116	18	0.117	18	0.159	14	0.117	0.117	N	0.45	SignalP-noTM		uc008xob.1	N4bp2
uc008ygt.2	mm10	0.124	25	0.113	11	0.138	3	0.114	0.114	N	0.45	SignalP-noTM		uc008ygt.2	Hnrnpd
uc008ygu.2	mm10	0.124	25	0.113	11	0.138	3	0.114	0.114	N	0.45	SignalP-noTM		uc008ygu.2	Hnrnpd
uc008ygv.2	mm10	0.124	25	0.113	11	0.138	3	0.114	0.114	N	0.45	SignalP-noTM		uc008ygv.2	Hnrnpd
uc008ygw.2	mm10	0.124	25	0.113	11	0.138	3	0.114	0.114	N	0.45	SignalP-noTM		uc008ygw.2	Hnrnpd
uc008yjj.1	mm10	0.117	9	0.127	66	0.203	55	0.116	0.123	N	0.5	SignalP-TM		uc008yjj.1	Ptpn13
uc008yjk.1	mm10	0.117	9	0.127	66	0.203	55	0.116	0.123	N	0.5	SignalP-TM		uc008yjk.1	Ptpn13
uc008yjl.1	mm10	0.117	9	0.127	66	0.203	55	0.116	0.123	N	0.5	SignalP-TM		uc008yjl.1	Ptpn13
uc008yjm.1	mm10	0.111	52	0.102	62	0.106	23	0.093	0.097	N	0.45	SignalP-noTM		uc008yjm.1	Ptpn13
uc008yjn.1	mm10	0.111	66	0.102	45	0.103	32	0.094	0.098	N	0.45	SignalP-noTM		uc008yjn.1	Ptpn13
uc008yjo.1	mm10	0.144	20	0.179	20	0.319	15	0.218	0.2	N	0.45	SignalP-noTM		uc008yjo.1	Ptpn13
uc008ysb.2	mm10	0.124	30	0.14	13	0.201	5	0.18	0.162	N	0.45	SignalP-noTM		uc008ysb.2	Pitpnb
uc008ysc.2	mm10	0.124	30	0.14	13	0.201	5	0.18	0.162	N	0.45	SignalP-noTM		uc008ysc.2	Pitpnb
uc008zhh.2	mm10	0.353	47	0.369	47	0.508	34	0.342	0.358	N	0.5	SignalP-TM		uc008zhh.2	Plbd2
uc008zhi.2	mm10	0.353	47	0.369	47	0.508	34	0.342	0.358	N	0.5	SignalP-TM		uc008zhi.2	Plbd2
uc008zmf.2	mm10	0.256	39	0.21	39	0.321	35	0.168	0.188	N	0.45	SignalP-noTM		uc008zmf.2	Anapc5
uc008zmg.2	mm10	0.256	39	0.21	39	0.321	35	0.168	0.188	N	0.45	SignalP-noTM		uc008zmg.2	Anapc5
uc008zmh.2	mm10	0.256	39	0.21	39	0.321	35	0.168	0.188	N	0.45	SignalP-noTM		uc008zmh.2	Anapc5
uc008zmi.2	mm10	0.256	39	0.21	39	0.321	35	0.168	0.188	N	0.45	SignalP-noTM		uc008zmi.2	Anapc5
uc008zmj.2	mm10	0.256	39	0.21	39	0.321	35	0.168	0.188	N	0.45	SignalP-noTM		uc008zmj.2	Anapc5
uc008zmk.2	mm10	0.256	39	0.21	39	0.321	35	0.168	0.188	N	0.45	SignalP-noTM		uc008zmk.2	Anapc5
uc008zml.2	mm10	0.262	38	0.213	38	0.325	34	0.165	0.187	N	0.45	SignalP-noTM		uc008zml.2	Anapc5
uc008zmm.1	mm10	0.111	12	0.159	12	0.275	10	0.223	0.194	N	0.45	SignalP-noTM		uc008zmm.1	Anapc5
uc008zmq.2	mm10	0.119	8	0.11	54	0.183	44	0.108	0.109	N	0.45	SignalP-noTM		uc008zmq.2	Kdm2b
uc008zms.3	mm10	0.109	36	0.104	11	0.11	63	0.103	0.104	N	0.45	SignalP-noTM		uc008zms.3	Kdm2b
uc008zmt.1	mm10	0.111	55	0.112	55	0.131	47	0.1	0.105	N	0.45	SignalP-noTM		uc008zmt.1	Kdm2b
uc008zmu.2	mm10	0.109	36	0.104	11	0.11	63	0.103	0.104	N	0.45	SignalP-noTM		uc008zmu.2	Kdm2b
uc008zmv.2	mm10	0.109	36	0.104	11	0.11	63	0.103	0.104	N	0.45	SignalP-noTM		uc008zmv.2	Kdm2b
uc008zpu.2	mm10	0.119	24	0.17	12	0.358	4	0.271	0.225	N	0.45	SignalP-noTM		uc008zpu.2	Setd8
uc008zpv.2	mm10	0.11	70	0.106	70	0.114	35	0.1	0.103	N	0.45	SignalP-noTM		uc008zpv.2	Setd8
uc008zpw.2	mm10	0.114	48	0.12	48	0.184	4	0.126	0.123	N	0.45	SignalP-noTM		uc008zpw.2	Setd8
uc008zsr.1	mm10	0.107	16	0.116	11	0.146	1	0.113	0.115	N	0.45	SignalP-noTM		uc008zsr.1	Ran
uc008zss.1	mm10	0.107	16	0.116	11	0.146	1	0.113	0.115	N	0.45	SignalP-noTM		uc008zss.1	Ran
uc008ztf.2	mm10	0.134	19	0.186	19	0.335	4	0.251	0.221	N	0.45	SignalP-noTM		uc008ztf.2	Gbas
uc009adk.2	mm10	0.127	20	0.142	20	0.195	5	0.155	0.149	N	0.45	SignalP-noTM		uc009adk.2	Agfg2
uc009adl.2	mm10	0.111	40	0.108	40	0.119	19	0.1	0.104	N	0.45	SignalP-noTM		uc009adl.2	Agfg2
uc009adm.2	mm10	0.111	40	0.108	40	0.119	19	0.1	0.104	N	0.45	SignalP-noTM		uc009adm.2	Agfg2
uc009adn.2	mm10	0.111	40	0.108	40	0.119	19	0.1	0.104	N	0.45	SignalP-noTM		uc009adn.2	Agfg2
uc009ado.3	mm10	0.111	40	0.108	40	0.119	19	0.1	0.104	N	0.45	SignalP-noTM		uc009ado.3	Agfg2
uc009ama.1	mm10	0.143	16	0.151	16	0.241	13	0.163	0.157	N	0.45	SignalP-noTM		uc009ama.1	Arpc1a
uc009ame.1	mm10	0.111	27	0.111	53	0.128	44	0.104	0.107	N	0.45	SignalP-noTM		uc009ame.1	Pdap1
uc009amk.1	mm10	0.11	36	0.111	36	0.127	35	0.1	0.106	N	0.5	SignalP-TM		uc009amk.1	Atp5j2
uc012dzu.1	mm10	0.107	8	0.107	37	0.117	20	0.1	0.104	N	0.45	SignalP-noTM		uc012dzu.1	Ptpn13
uc012dzw.1	mm10	0.117	9	0.127	66	0.203	55	0.116	0.123	N	0.5	SignalP-TM		uc012dzw.1	Ptpn13
uc029vjz.1	mm10	0.117	9	0.127	66	0.203	55	0.116	0.123	N	0.5	SignalP-TM		uc029vjz.1	Ptpn13
uc057abb.1	mm10	0.108	26	0.108	11	0.119	14	0.107	0.107	N	0.45	SignalP-noTM		uc057abb.1	Pitpnb
uc057abc.1	mm10	0.124	30	0.14	13	0.201	5	0.18	0.162	N	0.45	SignalP-noTM		uc057abc.1	Pitpnb
uc057abp.1	mm10	0.11	68	0.104	68	0.108	61	0.094	0.099	N	0.45	SignalP-noTM		uc057abp.1	Kdm2b
uc057bvm.1	mm10	0.11	70	0.106	70	0.114	35	0.1	0.103	N	0.45	SignalP-noTM		uc057bvm.1	Setd8
uc009azs.1	mm10	0.111	22	0.104	38	0.121	31	0.1	0.102	N	0.45	SignalP-noTM		uc009azs.1	Capza2
uc009azt.1	mm10	0.111	22	0.104	38	0.121	31	0.1	0.102	N	0.45	SignalP-noTM		uc009azt.1	Capza2
uc009bec.2	mm10	0.207	48	0.131	56	0.181	51	0.102	0.119	N	0.5	SignalP-TM		uc009bec.2	Tspan33
uc009bed.2	mm10	0.207	48	0.126	12	0.175	1	0.147	0.135	N	0.5	SignalP-TM		uc009bed.2	Tspan33
uc009cab.2	mm10	0.126	37	0.179	29	0.4	8	0.253	0.219	N	0.45	SignalP-noTM		uc009cab.2	Plekha8
uc009cac.2	mm10	0.11	52	0.112	52	0.14	48	0.102	0.106	N	0.45	SignalP-noTM		uc009cac.2	Plekha8
uc009chd.2	mm10	0.145	25	0.195	16	0.41	5	0.276	0.239	N	0.45	SignalP-noTM		uc009chd.2	Mrpl35
uc009cin.2	mm10	0.11	38	0.104	12	0.11	33	0.095	0.099	N	0.45	SignalP-noTM		uc009cin.2	Vamp8
uc009cnh.1	mm10	0.225	19	0.315	19	0.682	2	0.392	0.357	N	0.45	SignalP-noTM		uc009cnh.1	Bola3
uc009dgu.1	mm10	0.123	33	0.149	11	0.288	1	0.181	0.162	N	0.5	SignalP-TM		uc009dgu.1	Emc3
uc009dhz.2	mm10	0.159	18	0.153	18	0.197	3	0.14	0.146	N	0.45	SignalP-noTM		uc009dhz.2	Atg7
uc009dia.2	mm10	0.159	18	0.153	18	0.197	3	0.14	0.146	N	0.45	SignalP-noTM		uc009dia.2	Atg7
uc009dib.2	mm10	0.159	18	0.153	18	0.197	3	0.14	0.146	N	0.45	SignalP-noTM		uc009dib.2	Atg7
uc009dic.2	mm10	0.132	17	0.149	17	0.2	8	0.16	0.155	N	0.45	SignalP-noTM		uc009dic.2	Atg7
uc009dlo.1	mm10	0.111	56	0.107	25	0.128	9	0.106	0.106	N	0.45	SignalP-noTM		uc009dlo.1	Bms1
uc009dnr.1	mm10	0.109	42	0.112	42	0.124	25	0.102	0.106	N	0.45	SignalP-noTM		uc009dnr.1	Atp6v1e1
uc009dsa.1	mm10	0.115	23	0.127	23	0.167	12	0.14	0.134	N	0.45	SignalP-noTM		uc009dsa.1	Usp5
uc009dsb.1	mm10	0.115	23	0.127	23	0.167	12	0.14	0.134	N	0.45	SignalP-noTM		uc009dsb.1	Usp5
uc009dsr.2	mm10	0.143	29	0.135	37	0.369	36	0.12	0.127	N	0.45	SignalP-noTM		uc009dsr.2	Cops7a
uc009dss.2	mm10	0.143	29	0.135	37	0.369	36	0.12	0.127	N	0.45	SignalP-noTM		uc009dss.2	Cops7a
uc009edh.1	mm10	0.109	53	0.118	11	0.154	3	0.122	0.12	N	0.45	SignalP-noTM		uc009edh.1	Tulp3
uc009edi.1	mm10	0.109	53	0.118	11	0.154	3	0.122	0.12	N	0.45	SignalP-noTM		uc009edi.1	Tulp3
uc009edr.1	mm10	0.11	38	0.109	11	0.128	2	0.105	0.107	N	0.45	SignalP-noTM		uc009edr.1	Fkbp4
uc009epg.1	mm10	0.18	37	0.109	11	0.164	3	0.122	0.114	N	0.5	SignalP-TM		uc009epg.1	Golt1b
uc009epw.3	mm10	0.112	28	0.119	11	0.166	19	0.127	0.123	N	0.45	SignalP-noTM		uc009epw.3	C2cd5
uc009epx.3	mm10	0.112	28	0.119	11	0.166	19	0.127	0.123	N	0.45	SignalP-noTM		uc009epx.3	C2cd5
uc009epy.3	mm10	0.11	54	0.113	12	0.146	7	0.128	0.121	N	0.45	SignalP-noTM		uc009epy.3	C2cd5
uc009epz.3	mm10	0.112	28	0.119	11	0.166	19	0.127	0.123	N	0.45	SignalP-noTM		uc009epz.3	C2cd5
uc009eqa.3	mm10	0.112	28	0.119	11	0.166	19	0.127	0.123	N	0.45	SignalP-noTM		uc009eqa.3	C2cd5
uc009eqb.1	mm10	0.112	28	0.119	11	0.166	19	0.127	0.123	N	0.45	SignalP-noTM		uc009eqb.1	C2cd5
uc009eqc.3	mm10	0.112	28	0.119	11	0.166	19	0.127	0.123	N	0.45	SignalP-noTM		uc009eqc.3	C2cd5
uc012erc.1	mm10	0.123	38	0.117	30	0.143	28	0.113	0.115	N	0.45	SignalP-noTM		uc012erc.1	Bms1
uc009evz.1	mm10	0.114	55	0.107	13	0.136	5	0.106	0.106	N	0.45	SignalP-noTM		uc009evz.1	Rps9
uc009ewa.1	mm10	0.114	55	0.107	13	0.136	5	0.106	0.106	N	0.45	SignalP-noTM		uc009ewa.1	Rps9
uc009fep.2	mm10	0.11	68	0.119	12	0.162	1	0.11	0.114	N	0.45	SignalP-noTM		uc009fep.2	Rps5
uc009fxo.2	mm10	0.112	48	0.109	11	0.12	1	0.106	0.108	N	0.45	SignalP-noTM		uc009fxo.2	Psmc4
uc009fxp.1	mm10	0.109	29	0.102	70	0.111	66	0.096	0.099	N	0.45	SignalP-noTM		uc009fxp.1	Psmc4
uc009gbk.1	mm10	0.259	30	0.469	30	0.929	19	0.852	0.676	Y	0.45	SignalP-noTM		uc009gbk.1	Spint2
uc009gbl.1	mm10	0.253	30	0.462	30	0.916	19	0.842	0.667	Y	0.45	SignalP-noTM		uc009gbl.1	Spint2
uc009gek.2	mm10	0.251	39	0.474	39	0.982	30	0.789	0.644	Y	0.45	SignalP-noTM		uc009gek.2	Aplp1
uc009ghu.2	mm10	0.758	21	0.822	21	0.928	18	0.884	0.847	Y	0.5	SignalP-TM		uc009ghu.2	Fxyd1
uc009ghv.2	mm10	0.758	21	0.822	21	0.928	18	0.884	0.847	Y	0.5	SignalP-TM		uc009ghv.2	Fxyd1
uc009ghw.2	mm10	0.758	21	0.822	21	0.928	18	0.884	0.847	Y	0.5	SignalP-TM		uc009ghw.2	Fxyd1
uc009ghx.2	mm10	0.725	24	0.811	24	0.937	10	0.883	0.84	Y	0.5	SignalP-TM		uc009ghx.2	Fxyd1
uc009ghy.2	mm10	0.725	24	0.811	24	0.937	10	0.883	0.84	Y	0.5	SignalP-TM		uc009ghy.2	Fxyd1
uc009gmt.2	mm10	0.109	25	0.125	13	0.184	2	0.14	0.133	N	0.45	SignalP-noTM		uc009gmt.2	Etfb
uc009gsf.2	mm10	0.368	20	0.384	20	0.518	9	0.386	0.385	N	0.45	SignalP-noTM		uc009gsf.2	Prmt1
uc009gsg.2	mm10	0.148	22	0.153	22	0.209	4	0.156	0.154	N	0.45	SignalP-noTM		uc009gsg.2	Prmt1
uc009gsh.2	mm10	0.188	19	0.142	19	0.148	20	0.108	0.123	N	0.45	SignalP-noTM		uc009gsh.2	Prmt1
uc009gst.1	mm10	0.115	29	0.108	57	0.116	38	0.099	0.103	N	0.45	SignalP-noTM		uc009gst.1	Prr12
uc009gsu.1	mm10	0.126	29	0.115	15	0.136	1	0.109	0.112	N	0.45	SignalP-noTM		uc009gsu.1	Prr12
uc009gtj.2	mm10	0.157	26	0.147	26	0.267	7	0.14	0.143	N	0.45	SignalP-noTM		uc009gtj.2	Rpl13a
uc009gtk.2	mm10	0.146	39	0.153	39	0.232	29	0.164	0.159	N	0.45	SignalP-noTM		uc009gtk.2	Rpl13a
uc009gxf.2	mm10	0.109	70	0.107	70	0.115	55	0.099	0.103	N	0.45	SignalP-noTM		uc009gxf.2	Cyth2
uc009gxg.1	mm10	0.108	61	0.107	11	0.124	1	0.101	0.104	N	0.45	SignalP-noTM		uc009gxg.1	Cyth2
uc009gxx.1	mm10	0.108	9	0.111	12	0.148	3	0.114	0.112	N	0.45	SignalP-noTM		uc009gxx.1	Ccdc114
uc009gxy.1	mm10	0.108	9	0.111	12	0.148	3	0.114	0.112	N	0.45	SignalP-noTM		uc009gxy.1	Ccdc114
uc009gxz.1	mm10	0.109	59	0.102	15	0.114	41	0.098	0.1	N	0.45	SignalP-noTM		uc009gxz.1	Ccdc114
uc009hxz.1	mm10	0.128	32	0.127	32	0.171	3	0.13	0.128	N	0.45	SignalP-noTM		uc009hxz.1	Mfge8
uc009hya.1	mm10	0.355	23	0.577	23	0.977	15	0.94	0.773	Y	0.45	SignalP-noTM		uc009hya.1	Mfge8
uc009hyb.1	mm10	0.355	23	0.577	23	0.977	15	0.94	0.773	Y	0.45	SignalP-noTM		uc009hyb.1	Mfge8
uc009ijd.2	mm10	0.108	43	0.128	67	0.189	1	0.112	0.122	N	0.5	SignalP-TM		uc009ijd.2	Ndufc2
uc009inb.3	mm10	0.147	28	0.155	28	0.202	16	0.162	0.159	N	0.45	SignalP-noTM		uc009inb.3	Ucp2
uc009ioh.1	mm10	0.114	32	0.109	70	0.119	7	0.102	0.105	N	0.45	SignalP-noTM		uc009ioh.1	Stard10
uc009ioi.1	mm10	0.11	62	0.107	12	0.114	54	0.101	0.104	N	0.45	SignalP-noTM		uc009ioi.1	Stard10
uc009ioj.1	mm10	0.11	62	0.107	12	0.114	54	0.101	0.104	N	0.45	SignalP-noTM		uc009ioj.1	Stard10
uc009jst.2	mm10	0.6	30	0.551	30	0.81	28	0.504	0.525	Y	0.45	SignalP-noTM		uc009jst.2	Aldoa
uc009jsu.2	mm10	0.108	11	0.104	65	0.11	7	0.098	0.1	N	0.45	SignalP-noTM		uc009jsu.2	Aldoa
uc009jsv.2	mm10	0.108	11	0.104	65	0.11	7	0.098	0.1	N	0.45	SignalP-noTM		uc009jsv.2	Aldoa
uc009klg.2	mm10	0.172	29	0.204	29	0.281	9	0.229	0.214	N	0.5	SignalP-TM		uc009klg.2	Pnpla2
uc009klh.2	mm10	0.115	41	0.109	44	0.142	47	0.104	0.106	N	0.45	SignalP-noTM		uc009klh.2	Pnpla2
uc009kli.2	mm10	0.172	29	0.204	29	0.281	9	0.229	0.214	N	0.5	SignalP-TM		uc009kli.2	Pnpla2
uc009kmd.1	mm10	0.113	63	0.105	12	0.137	4	0.102	0.104	N	0.45	SignalP-noTM		uc009kmd.1	Tollip
uc012fgo.1	mm10	0.112	57	0.104	35	0.11	52	0.095	0.099	N	0.45	SignalP-noTM		uc012fgo.1	Psmc4
uc012fhn.2	mm10	0.111	38	0.111	14	0.135	13	0.117	0.115	N	0.45	SignalP-noTM		uc012fhn.2	Aplp1
uc012fqj.1	mm10	0.11	62	0.107	12	0.114	54	0.101	0.104	N	0.45	SignalP-noTM		uc012fqj.1	Stard10
uc012fxe.1	mm10	0.137	33	0.119	33	0.16	38	0.106	0.112	N	0.45	SignalP-noTM		uc012fxe.1	Pnpla2
uc029wfh.1	mm10	0.188	19	0.142	19	0.148	20	0.108	0.123	N	0.45	SignalP-noTM		uc029wfh.1	Prmt1
uc009lmf.1	mm10	0.671	42	0.645	42	0.722	26	0.47	0.575	Y	0.5	SignalP-TM		uc009lmf.1	Tusc3
uc009lpp.2	mm10	0.12	35	0.129	12	0.173	1	0.143	0.136	N	0.45	SignalP-noTM		uc009lpp.2	Ufsp2
uc009lpq.2	mm10	0.126	45	0.114	45	0.124	44	0.103	0.108	N	0.45	SignalP-noTM		uc009lpq.2	Ufsp2
uc009lpz.2	mm10	0.15	20	0.217	20	0.421	10	0.312	0.269	N	0.45	SignalP-noTM		uc009lpz.2	Slc25a4
uc009lqa.1	mm10	0.15	20	0.217	20	0.421	10	0.312	0.269	N	0.45	SignalP-noTM		uc009lqa.1	Slc25a4
uc009lyd.1	mm10	0.107	66	0.105	28	0.115	22	0.095	0.101	N	0.5	SignalP-TM		uc009lyd.1	Ndufa13
uc009mby.1	mm10	0.113	24	0.11	52	0.127	51	0.109	0.109	N	0.45	SignalP-noTM		uc009mby.1	Ccdc124
uc009mbz.2	mm10	0.265	40	0.219	40	0.319	8	0.185	0.205	N	0.5	SignalP-TM		uc009mbz.2	Slc5a5
uc009mee.2	mm10	0.396	32	0.518	32	0.924	1	0.729	0.632	Y	0.45	SignalP-noTM		uc009mee.2	Colgalt1
uc009mef.1	mm10	0.114	27	0.111	27	0.176	25	0.107	0.109	N	0.45	SignalP-noTM		uc009mef.1	Colgalt1
uc009mxa.2	mm10	0.14	41	0.119	41	0.139	24	0.104	0.111	N	0.45	SignalP-noTM		uc009mxa.2	Ciapin1
uc009mzi.1	mm10	0.218	25	0.32	25	0.821	22	0.469	0.401	N	0.45	SignalP-noTM		uc009mzi.1	Got2
uc009nnh.1	mm10	0.118	39	0.108	12	0.13	49	0.103	0.105	N	0.45	SignalP-noTM		uc009nnh.1
uc009npu.2	mm10	0.155	64	0.157	11	0.27	1	0.2	0.18	N	0.45	SignalP-noTM		uc009npu.2	Hsdl1
uc009npv.2	mm10	0.139	18	0.141	18	0.194	7	0.143	0.142	N	0.45	SignalP-noTM		uc009npv.2	Hsdl1
uc009nrw.1	mm10	0.11	25	0.102	25	0.123	3	0.095	0.098	N	0.45	SignalP-noTM		uc009nrw.1	Map1lc3b
uc009nxs.2	mm10	0.168	35	0.129	35	0.169	3	0.107	0.117	N	0.45	SignalP-noTM		uc009nxs.2	2810004N23Rik
uc009nxt.2	mm10	0.168	35	0.129	35	0.169	3	0.107	0.117	N	0.45	SignalP-noTM		uc009nxt.2	2810004N23Rik
uc012gla.1	mm10	0.118	39	0.108	12	0.13	49	0.103	0.105	N	0.45	SignalP-noTM		uc012gla.1	Terf2ip
uc029wso.1	mm10	0.671	42	0.645	42	0.722	26	0.47	0.575	Y	0.5	SignalP-TM		uc029wso.1	Tusc3
uc029wsp.1	mm10	0.109	59	0.11	70	0.153	50	0.103	0.106	N	0.45	SignalP-noTM		uc029wsp.1	Tusc3
uc029wtt.1	mm10	0.396	32	0.518	32	0.924	1	0.729	0.632	Y	0.45	SignalP-noTM		uc029wtt.1	Colgalt1
uc009oel.2	mm10	0.581	22	0.749	22	0.992	16	0.967	0.867	Y	0.45	SignalP-noTM		uc009oel.2	Endod1
uc009oem.2	mm10	0.177	40	0.135	40	0.14	12	0.108	0.12	N	0.45	SignalP-noTM		uc009oem.2	Endod1
uc009ojn.2	mm10	0.207	41	0.16	41	0.24	11	0.145	0.152	N	0.45	SignalP-noTM		uc009ojn.2	Dnmt1
uc009ojo.2	mm10	0.111	69	0.117	12	0.141	9	0.128	0.123	N	0.45	SignalP-noTM		uc009ojo.2	Dnmt1
uc009ojp.2	mm10	0.12	22	0.149	12	0.266	1	0.144	0.147	N	0.45	SignalP-noTM		uc009ojp.2	Dnmt1
uc009ojq.2	mm10	0.12	22	0.149	12	0.266	1	0.144	0.147	N	0.45	SignalP-noTM		uc009ojq.2	Dnmt1
uc009ojr.3	mm10	0.12	22	0.149	12	0.266	1	0.144	0.147	N	0.45	SignalP-noTM		uc009ojr.3	Dnmt1
uc009ojs.2	mm10	0.112	68	0.117	12	0.158	8	0.131	0.125	N	0.45	SignalP-noTM		uc009ojs.2	Dnmt1
uc009ozx.3	mm10	0.108	47	0.134	11	0.204	1	0.137	0.136	N	0.45	SignalP-noTM		uc009ozx.3	Hspa8
uc009ozy.3	mm10	0.108	47	0.134	11	0.204	1	0.137	0.136	N	0.45	SignalP-noTM		uc009ozy.3	Hspa8
uc009ozz.1	mm10	0.121	20	0.114	20	0.128	1	0.103	0.108	N	0.45	SignalP-noTM		uc009ozz.1	Hspa8
uc009pka.2	mm10	0.109	11	0.147	11	0.326	6	0.213	0.183	N	0.45	SignalP-noTM		uc009pka.2	Dlat
uc009plq.2	mm10	0.116	53	0.114	11	0.136	1	0.108	0.111	N	0.45	SignalP-noTM		uc009plq.2	Rdx
uc009plr.2	mm10	0.116	53	0.114	11	0.136	1	0.108	0.111	N	0.45	SignalP-noTM		uc009plr.2	Rdx
uc009pls.2	mm10	0.116	53	0.114	11	0.136	1	0.108	0.111	N	0.45	SignalP-noTM		uc009pls.2	Rdx
uc009pmg.1	mm10	0.171	26	0.203	13	0.485	1	0.291	0.251	N	0.45	SignalP-noTM		uc009pmg.1	Acat1
uc009pzo.1	mm10	0.108	26	0.122	11	0.171	3	0.137	0.13	N	0.45	SignalP-noTM		uc009pzo.1	Tle3
uc009pzp.1	mm10	0.108	26	0.122	11	0.171	3	0.137	0.13	N	0.45	SignalP-noTM		uc009pzp.1	Tle3
uc009pzq.1	mm10	0.108	26	0.122	11	0.171	3	0.137	0.13	N	0.45	SignalP-noTM		uc009pzq.1	Tle3
uc009pzr.1	mm10	0.111	35	0.12	60	0.267	41	0.11	0.114	N	0.45	SignalP-noTM		uc009pzr.1	Tle3
uc009pzs.1	mm10	0.111	35	0.12	60	0.267	41	0.11	0.114	N	0.45	SignalP-noTM		uc009pzs.1	Tle3
uc009qbn.1	mm10	0.127	20	0.108	20	0.108	57	0.092	0.099	N	0.45	SignalP-noTM		uc009qbn.1	Rpl4
uc009qty.2	mm10	0.123	31	0.132	31	0.216	8	0.15	0.142	N	0.45	SignalP-noTM		uc009qty.2	Gsta4
uc009qun.1	mm10	0.139	22	0.123	22	0.133	18	0.11	0.116	N	0.45	SignalP-noTM		uc009qun.1	Eef1a1
uc009quv.1	mm10	0.159	18	0.161	18	0.201	11	0.161	0.161	N	0.45	SignalP-noTM		uc009quv.1	Cox7a2
uc009qwc.3	mm10	0.109	59	0.108	59	0.122	47	0.101	0.104	N	0.45	SignalP-noTM		uc009qwc.3
uc009qwd.2	mm10	0.109	59	0.108	59	0.122	47	0.101	0.104	N	0.45	SignalP-noTM		uc009qwd.2	Hmgn3
uc009qwe.2	mm10	0.109	59	0.108	59	0.122	47	0.101	0.104	N	0.45	SignalP-noTM		uc009qwe.2	Hmgn3
uc009qxr.2	mm10	0.109	36	0.102	16	0.13	29	0.1	0.101	N	0.45	SignalP-noTM		uc009qxr.2
uc009qxs.2	mm10	0.109	5	0.127	11	0.175	4	0.136	0.132	N	0.45	SignalP-noTM		uc009qxs.2	Me1
uc009rft.2	mm10	0.108	54	0.108	54	0.118	44	0.101	0.104	N	0.45	SignalP-noTM		uc009rft.2
uc009rjj.2	mm10	0.111	42	0.13	12	0.181	1	0.138	0.134	N	0.45	SignalP-noTM		uc009rjj.2	Alas1
uc009rle.2	mm10	0.278	20	0.387	20	0.701	6	0.534	0.466	Y	0.45	SignalP-noTM		uc009rle.2	Hemk1
uc009rlf.2	mm10	0.278	20	0.387	20	0.701	6	0.534	0.466	Y	0.45	SignalP-noTM		uc009rlf.2	Hemk1
uc009rpy.2	mm10	0.145	21	0.138	21	0.156	16	0.131	0.134	N	0.45	SignalP-noTM		uc009rpy.2	Qars
uc009rpz.2	mm10	0.145	21	0.138	21	0.156	16	0.131	0.134	N	0.45	SignalP-noTM		uc009rpz.2	Qars
uc009rqa.3	mm10	0.111	27	0.105	27	0.122	24	0.099	0.102	N	0.45	SignalP-noTM		uc009rqa.3	Qars
uc009rru.2	mm10	0.11	22	0.104	57	0.133	4	0.099	0.101	N	0.45	SignalP-noTM		uc009rru.2	Atrip
uc009rtg.2	mm10	0.112	30	0.169	11	0.291	5	0.241	0.208	N	0.45	SignalP-noTM		uc009rtg.2	Dhx30
uc009rth.2	mm10	0.108	52	0.11	17	0.141	10	0.11	0.11	N	0.45	SignalP-noTM		uc009rth.2	Dhx30
uc009rti.2	mm10	0.109	39	0.106	24	0.129	12	0.107	0.107	N	0.45	SignalP-noTM		uc009rti.2	Dhx30
uc009rtj.2	mm10	0.109	39	0.106	24	0.129	12	0.107	0.107	N	0.45	SignalP-noTM		uc009rtj.2	Dhx30
uc009rtk.2	mm10	0.109	39	0.106	24	0.129	12	0.107	0.107	N	0.45	SignalP-noTM		uc009rtk.2	Dhx30
uc009rwq.1	mm10	0.123	40	0.116	40	0.139	36	0.106	0.11	N	0.45	SignalP-noTM		uc009rwq.1	Clasp2
uc009rwr.2	mm10	0.123	40	0.116	40	0.139	36	0.106	0.11	N	0.45	SignalP-noTM		uc009rwr.2	Clasp2
uc009rws.2	mm10	0.116	37	0.108	57	0.132	41	0.1	0.103	N	0.45	SignalP-noTM		uc009rws.2	Clasp2
uc009rwt.2	mm10	0.116	37	0.106	37	0.116	40	0.097	0.101	N	0.45	SignalP-noTM		uc009rwt.2	Clasp2
uc009rwu.1	mm10	0.112	43	0.107	37	0.115	31	0.097	0.102	N	0.45	SignalP-noTM		uc009rwu.1	Clasp2
uc009rwv.1	mm10	0.112	43	0.107	37	0.115	31	0.097	0.102	N	0.45	SignalP-noTM		uc009rwv.1	Clasp2
uc009rww.1	mm10	0.112	43	0.107	37	0.115	31	0.097	0.102	N	0.45	SignalP-noTM		uc009rww.1	Clasp2
uc009sap.2	mm10	0.122	17	0.121	17	0.195	16	0.125	0.123	N	0.45	SignalP-noTM		uc009sap.2	Oxsr1
uc009saq.2	mm10	0.157	34	0.125	34	0.13	42	0.1	0.112	N	0.45	SignalP-noTM		uc009saq.2	Oxsr1
uc009sdu.2	mm10	0.109	66	0.112	12	0.129	5	0.111	0.112	N	0.45	SignalP-noTM		uc009sdu.2	Zfp651
uc009sgm.1	mm10	0.109	23	0.104	23	0.113	12	0.1	0.102	N	0.45	SignalP-noTM		uc009sgm.1	Lztfl1
uc012gxt.1	mm10	0.109	5	0.127	11	0.175	4	0.136	0.132	N	0.45	SignalP-noTM		uc012gxt.1	Me1
uc012gzt.1	mm10	0.111	42	0.13	12	0.181	1	0.138	0.134	N	0.45	SignalP-noTM		uc012gzt.1	Alas1
uc012had.1	mm10	0.123	51	0.114	51	0.127	1	0.104	0.109	N	0.45	SignalP-noTM		uc012had.1	Hemk1
uc012hbx.2	mm10	0.127	32	0.178	11	0.336	1	0.261	0.223	N	0.45	SignalP-noTM		uc012hbx.2	Clasp2
uc012hby.2	mm10	0.112	43	0.107	37	0.115	31	0.097	0.102	N	0.45	SignalP-noTM		uc012hby.2	Clasp2
uc012hcs.1	mm10	0.112	35	0.111	22	0.141	34	0.111	0.111	N	0.45	SignalP-noTM		uc012hcs.1	Zfp651
uc029xgd.1	mm10	0.129	39	0.136	18	0.237	12	0.147	0.142	N	0.45	SignalP-noTM		uc029xgd.1	Qars
uc029xgv.1	mm10	0.109	22	0.117	23	0.152	21	0.126	0.122	N	0.45	SignalP-noTM		uc029xgv.1	2010315B03Rik
uc029xgw.1	mm10	0.11	16	0.11	16	0.139	12	0.108	0.109	N	0.45	SignalP-noTM		uc029xgw.1	2010315B03Rik
uc029xgx.1	mm10	0.123	20	0.134	11	0.212	1	0.128	0.131	N	0.45	SignalP-noTM		uc029xgx.1	2010315B03Rik
uc033jnj.1	mm10	0.112	43	0.107	37	0.115	31	0.097	0.102	N	0.45	SignalP-noTM		uc033jnj.1	Clasp2
uc057apv.1	mm10	0.111	42	0.13	12	0.181	1	0.138	0.134	N	0.45	SignalP-noTM		uc057apv.1	Alas1
uc009ssb.2	mm10	0.17	21	0.173	21	0.316	31	0.178	0.176	N	0.45	SignalP-noTM		uc009ssb.2	Maob
uc009tbx.2	mm10	0.118	55	0.127	69	0.207	59	0.095	0.114	N	0.5	SignalP-TM		uc009tbx.2	Zdhhc9
uc009tby.1	mm10	0.118	55	0.127	69	0.207	59	0.095	0.114	N	0.5	SignalP-TM		uc009tby.1	Zdhhc9
uc009tjb.1	mm10	0.109	70	0.11	39	0.137	24	0.105	0.107	N	0.45	SignalP-noTM		uc009tjb.1	Aff2
uc009tjc.1	mm10	0.126	42	0.131	16	0.222	11	0.167	0.15	N	0.45	SignalP-noTM		uc009tjc.1	Aff2
uc009tmp.1	mm10	0.333	31	0.283	31	0.574	30	0.254	0.267	N	0.45	SignalP-noTM		uc009tmp.1	Idh3g
uc009tmq.1	mm10	0.333	31	0.283	31	0.658	30	0.253	0.267	N	0.45	SignalP-noTM		uc009tmq.1	Idh3g
uc009tqi.3	mm10	0.106	66	0.102	66	0.109	56	0.095	0.098	N	0.45	SignalP-noTM		uc009tqi.3	Pls3
uc009tqj.2	mm10	0.106	66	0.102	66	0.109	56	0.095	0.098	N	0.45	SignalP-noTM		uc009tqj.2	Pls3
uc009tqk.2	mm10	0.106	66	0.102	66	0.109	56	0.095	0.098	N	0.45	SignalP-noTM		uc009tqk.2	Pls3
uc009ttn.1	mm10	0.125	40	0.119	40	0.151	11	0.116	0.117	N	0.45	SignalP-noTM		uc009ttn.1	Maged1
uc009tue.1	mm10	0.176	55	0.132	55	0.137	1	0.105	0.117	N	0.45	SignalP-noTM		uc009tue.1	Msn
uc009tuf.1	mm10	0.176	55	0.132	55	0.137	1	0.105	0.117	N	0.45	SignalP-noTM		uc009tuf.1	Msn
uc009tug.1	mm10	0.176	55	0.132	55	0.137	1	0.105	0.117	N	0.45	SignalP-noTM		uc009tug.1	Msn
uc009ubk.1	mm10	0.122	23	0.134	23	0.37	22	0.153	0.142	N	0.5	SignalP-TM		uc009ubk.1	Cox7b
uc009uie.2	mm10	0.113	66	0.108	66	0.116	27	0.1	0.104	N	0.45	SignalP-noTM		uc009uie.2	Tceal8
uc009uik.2	mm10	0.11	23	0.112	43	0.122	34	0.106	0.109	N	0.45	SignalP-noTM		uc009uik.2	Ngfrap1
uc009uil.2	mm10	0.111	33	0.112	53	0.123	22	0.107	0.109	N	0.45	SignalP-noTM		uc009uil.2	Ngfrap1
uc009uiu.3	mm10	0.113	63	0.106	63	0.113	25	0.1	0.103	N	0.45	SignalP-noTM		uc009uiu.3	Morf4l2
uc009uiv.2	mm10	0.113	63	0.106	63	0.113	25	0.1	0.103	N	0.45	SignalP-noTM		uc009uiv.2	Morf4l2
uc009uiw.3	mm10	0.113	63	0.106	63	0.113	25	0.1	0.103	N	0.45	SignalP-noTM		uc009uiw.3	Morf4l2
uc009upw.1	mm10	0.107	23	0.11	52	0.119	45	0.105	0.107	N	0.45	SignalP-noTM		uc009upw.1	Smc1a
uc009upx.2	mm10	0.116	51	0.108	51	0.118	35	0.099	0.103	N	0.45	SignalP-noTM		uc009upx.2	Smc1a
uc009uun.2	mm10	0.28	19	0.241	19	0.452	16	0.214	0.227	N	0.45	SignalP-noTM		uc009uun.2	Syap1
uc012hmf.1	mm10	0.504	20	0.669	20	0.962	1	0.878	0.782	Y	0.45	SignalP-noTM		uc012hmf.1	Maged1
uc012hou.1	mm10	0.113	66	0.108	66	0.116	27	0.1	0.104	N	0.45	SignalP-noTM		uc012hou.1	Tceal8
uc012hov.1	mm10	0.111	33	0.112	53	0.123	22	0.107	0.109	N	0.45	SignalP-noTM		uc012hov.1	Ngfrap1
uc012hox.2	mm10	0.113	63	0.106	63	0.113	25	0.1	0.103	N	0.45	SignalP-noTM		uc012hox.2	Morf4l2
uc012hoy.2	mm10	0.113	63	0.106	63	0.113	25	0.1	0.103	N	0.45	SignalP-noTM		uc012hoy.2	Morf4l2
uc012hoz.2	mm10	0.113	63	0.106	63	0.113	25	0.1	0.103	N	0.45	SignalP-noTM		uc012hoz.2	Morf4l2
uc012hpa.2	mm10	0.113	63	0.106	63	0.113	25	0.1	0.103	N	0.45	SignalP-noTM		uc012hpa.2	Morf4l2
uc033jpp.1	mm10	0.118	55	0.127	69	0.207	59	0.095	0.114	N	0.5	SignalP-TM		uc033jpp.1	Zdhhc9
uc033jtg.1	mm10	0.113	66	0.108	66	0.116	27	0.1	0.104	N	0.45	SignalP-noTM		uc033jtg.1
uc033jtn.1	mm10	0.111	33	0.112	53	0.123	22	0.107	0.109	N	0.45	SignalP-noTM		uc033jtn.1
uc033jud.1	mm10	0.113	63	0.106	63	0.113	25	0.1	0.103	N	0.45	SignalP-noTM		uc033jud.1
uc007ezt.2	mm10	0.12	33	0.116	11	0.186	3	0.13	0.124	N	0.45	SignalP-noTM		uc007ezt.2	Atg5
uc007fbu.2	mm10	0.109	50	0.109	26	0.143	13	0.11	0.109	N	0.45	SignalP-noTM		uc007fbu.2	Fam184a
uc007fbv.1	mm10	0.109	50	0.109	26	0.143	13	0.11	0.109	N	0.45	SignalP-noTM		uc007fbv.1	Fam184a
uc007fcz.2	mm10	0.147	17	0.161	17	0.251	14	0.174	0.168	N	0.45	SignalP-noTM		uc007fcz.2	Lims1
uc007fda.2	mm10	0.109	45	0.109	45	0.14	3	0.103	0.106	N	0.45	SignalP-noTM		uc007fda.2	Lims1
uc007fdb.2	mm10	0.109	45	0.109	45	0.14	3	0.103	0.106	N	0.45	SignalP-noTM		uc007fdb.2	Lims1
uc007foy.2	mm10	0.112	25	0.112	51	0.229	33	0.108	0.11	N	0.45	SignalP-noTM		uc007foy.2	Zwint
uc007foz.2	mm10	0.112	25	0.112	51	0.229	33	0.108	0.11	N	0.45	SignalP-noTM		uc007foz.2	Zwint
uc007fpa.2	mm10	0.112	25	0.112	51	0.229	33	0.108	0.11	N	0.45	SignalP-noTM		uc007fpa.2	Zwint
uc007frb.1	mm10	0.573	17	0.28	17	0.243	16	0.135	0.202	N	0.45	SignalP-noTM		uc007frb.1	Gstt3
uc007fuz.2	mm10	0.139	20	0.177	11	0.376	1	0.194	0.186	N	0.45	SignalP-noTM		uc007fuz.2	Pcbp3
uc007fva.2	mm10	0.139	20	0.177	11	0.376	1	0.194	0.186	N	0.45	SignalP-noTM		uc007fva.2	Pcbp3
uc007fxs.1	mm10	0.108	10	0.107	34	0.125	25	0.102	0.104	N	0.45	SignalP-noTM		uc007fxs.1	Rrp1
uc007fzl.1	mm10	0.403	23	0.609	23	0.976	3	0.92	0.777	Y	0.45	SignalP-noTM		uc007fzl.1	Bsg
uc007fzm.1	mm10	0.368	23	0.585	23	0.984	10	0.93	0.771	Y	0.45	SignalP-noTM		uc007fzm.1	Bsg
uc007gge.2	mm10	0.139	52	0.12	52	0.14	50	0.1	0.109	N	0.45	SignalP-noTM		uc007gge.2	Eef2
uc007ggf.1	mm10	0.168	40	0.135	40	0.153	38	0.109	0.121	N	0.45	SignalP-noTM		uc007ggf.1	Eef2
uc007ght.1	mm10	0.134	26	0.113	26	0.117	23	0.096	0.104	N	0.45	SignalP-noTM		uc007ght.1	Fzr1
uc007ghu.2	mm10	0.111	40	0.109	40	0.152	35	0.106	0.107	N	0.45	SignalP-noTM		uc007ghu.2	Dohh
uc007gjy.1	mm10	0.119	34	0.135	16	0.203	14	0.167	0.153	N	0.45	SignalP-noTM		uc007gjy.1	Txnrd1
uc007gjz.1	mm10	0.127	28	0.127	28	0.206	27	0.127	0.127	N	0.45	SignalP-noTM		uc007gjz.1	Txnrd1
uc007gka.1	mm10	0.127	28	0.127	28	0.206	27	0.127	0.127	N	0.45	SignalP-noTM		uc007gka.1	Txnrd1
uc007gkb.1	mm10	0.127	28	0.127	28	0.206	27	0.127	0.127	N	0.45	SignalP-noTM		uc007gkb.1	Txnrd1
uc007gkd.1	mm10	0.127	28	0.127	28	0.206	27	0.127	0.127	N	0.45	SignalP-noTM		uc007gkd.1	Txnrd1
uc007gxw.2	mm10	0.127	16	0.109	16	0.112	41	0.09	0.099	N	0.45	SignalP-noTM		uc007gxw.2	Cep290
uc007gzf.1	mm10	0.111	68	0.108	44	0.112	28	0.099	0.103	N	0.45	SignalP-noTM		uc007gzf.1	Pawr
uc007has.1	mm10	0.12	33	0.106	33	0.121	53	0.094	0.099	N	0.45	SignalP-noTM		uc007has.1	Atxn7l3b
uc007hdr.1	mm10	0.15	27	0.138	27	0.161	14	0.13	0.134	N	0.45	SignalP-noTM		uc007hdr.1	Rap1b
uc007hle.1	mm10	0.126	43	0.171	16	0.354	13	0.261	0.22	N	0.45	SignalP-noTM		uc007hle.1	Atp5b
uc007hmj.1	mm10	0.189	29	0.235	19	0.587	1	0.327	0.285	N	0.45	SignalP-noTM		uc007hmj.1	Cs
uc011xeb.1	mm10	0.11	22	0.109	11	0.125	3	0.115	0.112	N	0.45	SignalP-noTM		uc011xeb.1	Lims1
uc011xec.1	mm10	0.112	59	0.108	31	0.12	12	0.104	0.106	N	0.45	SignalP-noTM		uc011xec.1	Lims1
uc011xht.1	mm10	0.233	34	0.194	34	0.352	25	0.176	0.184	N	0.45	SignalP-noTM		uc011xht.1	Rrp1
uc011xmr.1	mm10	0.109	54	0.103	29	0.107	45	0.098	0.101	N	0.45	SignalP-noTM		uc011xmr.1	Cep290
uc011xnd.1	mm10	0.111	68	0.108	44	0.112	28	0.099	0.103	N	0.45	SignalP-noTM		uc011xnd.1	Pawr
uc057aws.1	mm10	0.224	31	0.148	31	0.132	11	0.099	0.122	N	0.45	SignalP-noTM		uc057aws.1	Atg5
uc007huo.2	mm10	0.147	9	0.108	47	0.114	28	0.096	0.101	N	0.45	SignalP-noTM		uc007huo.2	Sf3a1
uc007hup.2	mm10	0.147	9	0.108	47	0.114	28	0.096	0.101	N	0.45	SignalP-noTM		uc007hup.2	Sf3a1
uc007hwp.2	mm10	0.185	28	0.156	28	0.271	1	0.142	0.148	N	0.45	SignalP-noTM		uc007hwp.2	Ccdc117
uc007hxp.3	mm10	0.111	28	0.111	12	0.131	1	0.108	0.109	N	0.45	SignalP-noTM		uc007hxp.3	Ykt6
uc007hye.1	mm10	0.414	30	0.566	30	0.946	20	0.782	0.683	Y	0.45	SignalP-noTM		uc007hye.1	Tmed4
uc007hzv.1	mm10	0.11	58	0.106	49	0.113	40	0.098	0.101	N	0.45	SignalP-noTM		uc007hzv.1	Gm11992
uc007irw.2	mm10	0.139	36	0.123	36	0.148	33	0.106	0.114	N	0.45	SignalP-noTM		uc007irw.2	Sqstm1
uc007irx.2	mm10	0.139	36	0.123	36	0.148	33	0.106	0.114	N	0.45	SignalP-noTM		uc007irx.2	Sqstm1
uc007ivf.2	mm10	0.112	52	0.11	52	0.121	40	0.097	0.103	N	0.45	SignalP-noTM		uc007ivf.2	Skp1a
uc007ixx.2	mm10	0.139	18	0.133	18	0.203	15	0.133	0.133	N	0.45	SignalP-noTM		uc007ixx.2	Fnip1
uc007iyj.1	mm10	0.108	10	0.103	70	0.108	69	0.097	0.099	N	0.45	SignalP-noTM		uc007iyj.1	Hint1
uc007jfu.1	mm10	0.11	39	0.106	39	0.116	1	0.098	0.102	N	0.45	SignalP-noTM		uc007jfu.1	Lrrc48
uc007jfv.2	mm10	0.111	52	0.143	12	0.347	5	0.206	0.177	N	0.45	SignalP-noTM		uc007jfv.2	Atpaf2
uc007jfw.2	mm10	0.176	30	0.138	11	0.212	1	0.133	0.135	N	0.45	SignalP-noTM		uc007jfw.2	Gid4
uc007jsq.2	mm10	0.127	25	0.115	25	0.145	5	0.103	0.109	N	0.45	SignalP-noTM		uc007jsq.2	Eif5a
uc007jsr.2	mm10	0.127	25	0.115	25	0.145	5	0.103	0.109	N	0.45	SignalP-noTM		uc007jsr.2	Eif5a
uc007jss.2	mm10	0.127	25	0.115	25	0.145	5	0.103	0.109	N	0.45	SignalP-noTM		uc007jss.2	Eif5a
uc007jst.2	mm10	0.127	25	0.115	25	0.145	5	0.103	0.109	N	0.45	SignalP-noTM		uc007jst.2	Eif5a
uc007jsu.2	mm10	0.127	25	0.115	25	0.145	5	0.103	0.109	N	0.45	SignalP-noTM		uc007jsu.2	Eif5a
uc007jsv.2	mm10	0.127	25	0.115	25	0.145	5	0.103	0.109	N	0.45	SignalP-noTM		uc007jsv.2	Eif5a
uc007khg.2	mm10	0.111	51	0.109	29	0.127	20	0.105	0.107	N	0.45	SignalP-noTM		uc007khg.2	Myo18a
uc007khh.2	mm10	0.114	33	0.113	33	0.181	12	0.107	0.109	N	0.45	SignalP-noTM		uc007khh.2	Myo18a
uc007khi.2	mm10	0.112	16	0.106	38	0.118	25	0.101	0.103	N	0.45	SignalP-noTM		uc007khi.2	Myo18a
uc007khj.2	mm10	0.114	33	0.113	33	0.181	12	0.107	0.109	N	0.45	SignalP-noTM		uc007khj.2	Myo18a
uc007khk.1	mm10	0.195	17	0.146	17	0.16	16	0.11	0.126	N	0.45	SignalP-noTM		uc007khk.1	Myo18a
uc007khl.2	mm10	0.109	24	0.109	46	0.126	29	0.105	0.107	N	0.45	SignalP-noTM		uc007khl.2	Myo18a
uc007klo.2	mm10	0.112	32	0.127	11	0.207	3	0.142	0.135	N	0.45	SignalP-noTM		uc007klo.2	Rhot1
uc007klp.2	mm10	0.112	32	0.127	11	0.207	3	0.142	0.135	N	0.45	SignalP-noTM		uc007klp.2	Rhot1
uc007klq.2	mm10	0.112	32	0.127	11	0.207	3	0.142	0.135	N	0.45	SignalP-noTM		uc007klq.2	Rhot1
uc007kls.1	mm10	0.113	24	0.106	11	0.115	10	0.104	0.105	N	0.45	SignalP-noTM		uc007kls.1	Rhot1
uc007kwa.1	mm10	0.155	39	0.143	39	0.283	40	0.131	0.136	N	0.45	SignalP-noTM		uc007kwa.1	Coil
uc007kyf.1	mm10	0.121	19	0.133	19	0.214	16	0.14	0.137	N	0.45	SignalP-noTM		uc007kyf.1	Tob1
uc007kyg.2	mm10	0.809	30	0.874	30	0.992	20	0.944	0.912	Y	0.45	SignalP-noTM		uc007kyg.2	Wfikkn2
uc007ldl.1	mm10	0.108	26	0.107	26	0.121	11	0.103	0.105	N	0.45	SignalP-noTM		uc007ldl.1	Lrrc46
uc007lgz.1	mm10	0.19	26	0.188	26	0.252	5	0.187	0.187	N	0.45	SignalP-noTM		uc007lgz.1	Med24
uc007lha.1	mm10	0.118	25	0.126	25	0.196	12	0.132	0.129	N	0.45	SignalP-noTM		uc007lha.1	Med24
uc007lhb.1	mm10	0.118	25	0.126	25	0.196	12	0.132	0.129	N	0.45	SignalP-noTM		uc007lhb.1	Med24
uc007lhc.1	mm10	0.118	25	0.126	25	0.196	12	0.132	0.129	N	0.45	SignalP-noTM		uc007lhc.1	Med24
uc007lpg.2	mm10	0.143	30	0.117	30	0.13	31	0.095	0.105	N	0.45	SignalP-noTM		uc007lpg.2	Nbr1
uc007lph.2	mm10	0.143	30	0.117	30	0.13	31	0.095	0.105	N	0.45	SignalP-noTM		uc007lph.2	Nbr1
uc007lpi.2	mm10	0.143	30	0.117	30	0.13	31	0.095	0.105	N	0.45	SignalP-noTM		uc007lpi.2	Nbr1
uc007lpj.2	mm10	0.143	30	0.117	30	0.13	31	0.095	0.105	N	0.45	SignalP-noTM		uc007lpj.2	Nbr1
uc007lpk.2	mm10	0.152	20	0.123	20	0.123	35	0.098	0.109	N	0.45	SignalP-noTM		uc007lpk.2	Nbr1
uc007lyn.1	mm10	0.109	58	0.105	58	0.114	43	0.095	0.1	N	0.45	SignalP-noTM		uc007lyn.1	Psmc5
uc007mhj.1	mm10	0.328	26	0.379	26	0.829	1	0.481	0.434	N	0.45	SignalP-noTM		uc007mhj.1	Ict1
uc007mhk.1	mm10	0.328	26	0.379	26	0.829	1	0.481	0.434	N	0.45	SignalP-noTM		uc007mhk.1	Ict1
uc007mhl.1	mm10	0.329	26	0.368	26	0.827	1	0.46	0.418	N	0.45	SignalP-noTM		uc007mhl.1	Ict1
uc007mnn.2	mm10	0.399	15	0.604	15	0.954	7	0.922	0.776	Y	0.45	SignalP-noTM		uc007mnn.2	Tmc6
uc007mno.2	mm10	0.451	17	0.251	17	0.198	5	0.141	0.192	N	0.45	SignalP-noTM		uc007mno.2	Tmc6
uc007mnp.1	mm10	0.299	33	0.36	33	0.835	14	0.554	0.438	N	0.5	SignalP-TM		uc007mnp.1	Tmc6
uc007mnq.1	mm10	0.326	18	0.258	18	0.357	17	0.199	0.234	N	0.5	SignalP-TM		uc007mnq.1	Tmc6
uc007mnr.2	mm10	0.451	17	0.251	17	0.198	5	0.141	0.192	N	0.45	SignalP-noTM		uc007mnr.2	Tmc6
uc011xxi.1	mm10	0.127	25	0.115	25	0.145	5	0.103	0.109	N	0.45	SignalP-noTM		uc011xxi.1	Eif5a
uc011xxj.1	mm10	0.127	25	0.115	25	0.145	5	0.103	0.109	N	0.45	SignalP-noTM		uc011xxj.1	Eif5a
uc011xxk.1	mm10	0.127	25	0.115	25	0.145	5	0.103	0.109	N	0.45	SignalP-noTM		uc011xxk.1	Eif5a
uc011xzx.2	mm10	0.111	51	0.109	29	0.127	20	0.105	0.107	N	0.45	SignalP-noTM		uc011xzx.2	Myo18a
uc011xzy.2	mm10	0.111	51	0.109	29	0.127	20	0.105	0.107	N	0.45	SignalP-noTM		uc011xzy.2	Myo18a
uc011yeg.1	mm10	0.129	32	0.153	32	0.29	28	0.185	0.17	N	0.45	SignalP-noTM		uc011yeg.1	Med24
uc033fvz.1	mm10	0.11	39	0.106	39	0.116	1	0.098	0.102	N	0.45	SignalP-noTM		uc033fvz.1	Lrrc48
uc033fzg.1	mm10	0.121	19	0.133	19	0.214	16	0.14	0.137	N	0.45	SignalP-noTM		uc033fzg.1
uc007nax.1	mm10	0.108	44	0.107	44	0.121	25	0.104	0.105	N	0.45	SignalP-noTM		uc007nax.1	Smc6
uc007nay.1	mm10	0.108	44	0.107	44	0.121	25	0.104	0.105	N	0.45	SignalP-noTM		uc007nay.1	Smc6
uc007naz.1	mm10	0.107	42	0.107	54	0.117	35	0.1	0.103	N	0.45	SignalP-noTM		uc007naz.1	Smc6
uc007ndo.2	mm10	0.112	21	0.108	21	0.122	12	0.104	0.105	N	0.45	SignalP-noTM		uc007ndo.2	Cpsf3
uc007ndp.2	mm10	0.112	21	0.108	21	0.122	12	0.104	0.105	N	0.45	SignalP-noTM		uc007ndp.2	Cpsf3
uc007ndq.2	mm10	0.119	51	0.108	51	0.115	4	0.097	0.102	N	0.45	SignalP-noTM		uc007ndq.2	Cpsf3
uc007nih.2	mm10	0.114	52	0.136	40	0.194	37	0.154	0.143	N	0.5	SignalP-TM		uc007nih.2	Sypl
uc007nii.2	mm10	0.147	30	0.202	30	0.418	29	0.222	0.21	N	0.5	SignalP-TM		uc007nii.2	Sypl
uc007njf.2	mm10	0.161	18	0.187	11	0.51	2	0.312	0.237	N	0.5	SignalP-TM		uc007njf.2	Snx13
uc007njg.2	mm10	0.161	18	0.187	11	0.51	2	0.312	0.237	N	0.5	SignalP-TM		uc007njg.2	Snx13
uc007njh.2	mm10	0.109	30	0.111	14	0.129	4	0.111	0.111	N	0.45	SignalP-noTM		uc007njh.2	Snx13
uc007ntu.1	mm10	0.903	27	0.914	27	0.982	6	0.93	0.923	Y	0.45	SignalP-noTM		uc007ntu.1	Tmx1
uc007nzj.1	mm10	0.11	29	0.117	11	0.173	3	0.125	0.121	N	0.45	SignalP-noTM		uc007nzj.1	Atp6v1d
uc007odg.1	mm10	0.172	24	0.135	24	0.133	23	0.106	0.119	N	0.45	SignalP-noTM		uc007odg.1	Zfyve1
uc007odh.1	mm10	0.172	24	0.135	24	0.133	23	0.106	0.119	N	0.45	SignalP-noTM		uc007odh.1	Zfyve1
uc007odi.1	mm10	0.172	24	0.135	24	0.133	23	0.106	0.119	N	0.45	SignalP-noTM		uc007odi.1	Zfyve1
uc007pfv.1	mm10	0.11	61	0.104	61	0.109	23	0.094	0.099	N	0.45	SignalP-noTM		uc007pfv.1	Mta1
uc007pfw.1	mm10	0.11	61	0.104	61	0.11	23	0.095	0.099	N	0.45	SignalP-noTM		uc007pfw.1	Mta1
uc007pfx.1	mm10	0.11	61	0.104	61	0.11	23	0.095	0.099	N	0.45	SignalP-noTM		uc007pfx.1	Mta1
uc011yli.1	mm10	0.223	33	0.31	33	0.597	14	0.457	0.369	N	0.5	SignalP-TM		uc011yli.1	Snx13
uc011ylj.1	mm10	0.161	18	0.187	11	0.51	2	0.312	0.237	N	0.5	SignalP-TM		uc011ylj.1	Snx13
uc011yob.1	mm10	0.109	45	0.104	65	0.12	13	0.098	0.101	N	0.45	SignalP-noTM		uc011yob.1	Ppp1r36
uc033gfx.1	mm10	0.11	61	0.104	61	0.109	23	0.094	0.099	N	0.45	SignalP-noTM		uc033gfx.1	Mta1
uc033gfy.1	mm10	0.11	61	0.104	61	0.109	23	0.094	0.099	N	0.45	SignalP-noTM		uc033gfy.1	Mta1
uc033gga.1	mm10	0.121	36	0.183	19	0.487	11	0.318	0.256	N	0.45	SignalP-noTM		uc033gga.1	Mta1
uc033ggc.1	mm10	0.11	61	0.104	61	0.109	23	0.094	0.099	N	0.45	SignalP-noTM		uc033ggc.1	Mta1
uc033gge.1	mm10	0.11	61	0.104	61	0.11	23	0.095	0.099	N	0.45	SignalP-noTM		uc033gge.1	Mta1
uc007pry.1	mm10	0.113	18	0.131	12	0.204	1	0.132	0.132	N	0.45	SignalP-noTM		uc007pry.1	Zfp184
uc007pwj.1	mm10	0.14	34	0.122	34	0.161	1	0.111	0.116	N	0.45	SignalP-noTM		uc007pwj.1	Acot13
uc007qck.2	mm10	0.122	24	0.145	12	0.26	9	0.201	0.176	N	0.45	SignalP-noTM		uc007qck.2	Fars2
uc007qcl.2	mm10	0.191	35	0.145	35	0.145	2	0.115	0.129	N	0.45	SignalP-noTM		uc007qcl.2	Fars2
uc007qnd.1	mm10	0.162	34	0.282	23	0.745	12	0.603	0.455	Y	0.45	SignalP-noTM		uc007qnd.1	Auh
uc007qne.1	mm10	0.162	34	0.282	23	0.745	12	0.603	0.455	Y	0.45	SignalP-noTM		uc007qne.1	Auh
uc007qnf.1	mm10	0.162	34	0.282	23	0.745	12	0.603	0.455	Y	0.45	SignalP-noTM		uc007qnf.1	Auh
uc007qng.1	mm10	0.162	34	0.282	23	0.745	12	0.603	0.455	Y	0.45	SignalP-noTM		uc007qng.1	Auh
uc007qyw.2	mm10	0.8	18	0.875	18	0.98	9	0.951	0.916	Y	0.45	SignalP-noTM		uc007qyw.2	Ctsl
uc007rey.2	mm10	0.112	40	0.119	17	0.18	2	0.134	0.127	N	0.45	SignalP-noTM		uc007rey.2	Pdcd6
uc007rez.2	mm10	0.112	40	0.119	17	0.18	2	0.134	0.127	N	0.45	SignalP-noTM		uc007rez.2	Pdcd6
uc007rid.1	mm10	0.108	27	0.105	39	0.116	24	0.098	0.101	N	0.45	SignalP-noTM		uc007rid.1	Cetn3
uc007rxg.2	mm10	0.108	7	0.104	12	0.117	9	0.101	0.102	N	0.45	SignalP-noTM		uc007rxg.2	Snx18
uc007rxh.1	mm10	0.108	7	0.104	12	0.117	9	0.101	0.102	N	0.45	SignalP-noTM		uc007rxh.1
uc007rxm.2	mm10	0.135	25	0.198	22	0.435	15	0.303	0.255	N	0.45	SignalP-noTM		uc007rxm.2	Ndufs4
uc011yww.1	mm10	0.106	67	0.105	23	0.131	3	0.105	0.105	N	0.45	SignalP-noTM		uc011yww.1	Zfp184
uc007ser.2	mm10	0.137	24	0.135	24	0.188	22	0.134	0.134	N	0.45	SignalP-noTM		uc007ser.2	Pxk
uc007ses.2	mm10	0.137	24	0.135	24	0.188	22	0.134	0.134	N	0.45	SignalP-noTM		uc007ses.2	Pxk
uc007set.2	mm10	0.137	24	0.135	24	0.188	22	0.134	0.134	N	0.45	SignalP-noTM		uc007set.2	Pxk
uc007seu.2	mm10	0.137	24	0.135	24	0.188	22	0.134	0.134	N	0.45	SignalP-noTM		uc007seu.2	Pxk
uc007sls.1	mm10	0.135	51	0.113	26	0.153	2	0.114	0.113	N	0.45	SignalP-noTM		uc007sls.1	Vdac2
uc007svp.2	mm10	0.108	51	0.104	46	0.109	28	0.096	0.1	N	0.45	SignalP-noTM		uc007svp.2	Sfmbt1
uc007svq.2	mm10	0.108	51	0.104	46	0.109	28	0.096	0.1	N	0.45	SignalP-noTM		uc007svq.2	Sfmbt1
uc007svr.2	mm10	0.108	51	0.104	46	0.109	28	0.096	0.1	N	0.45	SignalP-noTM		uc007svr.2	Sfmbt1
uc007tck.1	mm10	0.147	30	0.138	20	0.147	2	0.128	0.133	N	0.45	SignalP-noTM		uc007tck.1	Dydc2
uc007thy.1	mm10	0.17	18	0.129	18	0.115	39	0.097	0.112	N	0.45	SignalP-noTM		uc007thy.1	Mapk1ip1l
uc007thz.1	mm10	0.17	18	0.129	18	0.115	39	0.097	0.112	N	0.45	SignalP-noTM		uc007thz.1	Mapk1ip1l
uc007til.1	mm10	0.267	40	0.216	40	0.361	32	0.105	0.172	N	0.5	SignalP-TM		uc007til.1
uc007tim.1	mm10	0.267	40	0.216	40	0.361	32	0.105	0.172	N	0.5	SignalP-TM		uc007tim.1	Ktn1
uc007tin.1	mm10	0.114	48	0.105	48	0.112	60	0.094	0.099	N	0.45	SignalP-noTM		uc007tin.1	Ktn1
uc007tio.1	mm10	0.107	11	0.105	16	0.119	3	0.107	0.106	N	0.45	SignalP-noTM		uc007tio.1	Ktn1
uc007tip.1	mm10	0.107	11	0.105	16	0.119	3	0.107	0.106	N	0.45	SignalP-noTM		uc007tip.1	Ktn1
uc007tiq.1	mm10	0.107	11	0.105	16	0.119	3	0.107	0.106	N	0.45	SignalP-noTM		uc007tiq.1	Ktn1
uc007tir.1	mm10	0.107	11	0.105	16	0.119	3	0.107	0.106	N	0.45	SignalP-noTM		uc007tir.1	Ktn1
uc007tis.1	mm10	0.107	11	0.105	16	0.119	3	0.107	0.106	N	0.45	SignalP-noTM		uc007tis.1	Ktn1
uc007tit.1	mm10	0.107	11	0.105	16	0.119	3	0.107	0.106	N	0.45	SignalP-noTM		uc007tit.1	Ktn1
uc007tiu.1	mm10	0.107	11	0.105	16	0.119	3	0.107	0.106	N	0.45	SignalP-noTM		uc007tiu.1	Ktn1
uc007tiv.1	mm10	0.107	11	0.105	16	0.119	3	0.107	0.106	N	0.45	SignalP-noTM		uc007tiv.1	Ktn1
uc007tiw.1	mm10	0.107	11	0.105	16	0.119	3	0.107	0.106	N	0.45	SignalP-noTM		uc007tiw.1	Ktn1
uc007tix.1	mm10	0.107	11	0.105	16	0.119	3	0.107	0.106	N	0.45	SignalP-noTM		uc007tix.1
uc007tiy.1	mm10	0.107	11	0.105	16	0.119	3	0.107	0.106	N	0.45	SignalP-noTM		uc007tiy.1	Ktn1
uc007tiz.1	mm10	0.107	11	0.105	16	0.119	3	0.107	0.106	N	0.45	SignalP-noTM		uc007tiz.1	Ktn1
uc007tja.1	mm10	0.107	11	0.105	16	0.119	3	0.107	0.106	N	0.45	SignalP-noTM		uc007tja.1	Ktn1
uc007tjb.1	mm10	0.107	11	0.105	16	0.119	3	0.107	0.106	N	0.45	SignalP-noTM		uc007tjb.1	Ktn1
uc007tjc.1	mm10	0.107	11	0.105	16	0.119	3	0.107	0.106	N	0.45	SignalP-noTM		uc007tjc.1	Ktn1
uc007tjd.1	mm10	0.107	11	0.105	16	0.119	3	0.107	0.106	N	0.45	SignalP-noTM		uc007tjd.1	Ktn1
uc007tje.1	mm10	0.275	30	0.321	30	0.633	29	0.358	0.341	N	0.45	SignalP-noTM		uc007tje.1
uc007tjf.1	mm10	0.108	64	0.113	11	0.144	1	0.107	0.11	N	0.45	SignalP-noTM		uc007tjf.1
uc007tob.2	mm10	0.125	36	0.116	12	0.161	8	0.133	0.125	N	0.45	SignalP-noTM		uc007tob.2	Hnrnpc
uc007toc.2	mm10	0.125	36	0.116	12	0.161	8	0.133	0.125	N	0.45	SignalP-noTM		uc007toc.2	Hnrnpc
uc007tod.2	mm10	0.125	36	0.116	12	0.161	8	0.133	0.125	N	0.45	SignalP-noTM		uc007tod.2	Hnrnpc
uc007toe.2	mm10	0.125	36	0.116	12	0.161	8	0.133	0.125	N	0.45	SignalP-noTM		uc007toe.2	Hnrnpc
uc007tof.2	mm10	0.125	36	0.116	12	0.161	8	0.133	0.125	N	0.45	SignalP-noTM		uc007tof.2	Hnrnpc
uc007tog.2	mm10	0.125	36	0.116	12	0.161	8	0.133	0.125	N	0.45	SignalP-noTM		uc007tog.2	Hnrnpc
uc007toh.2	mm10	0.125	36	0.116	12	0.161	8	0.133	0.125	N	0.45	SignalP-noTM		uc007toh.2	Hnrnpc
uc007twq.2	mm10	0.11	35	0.105	44	0.118	29	0.096	0.1	N	0.45	SignalP-noTM		uc007twq.2	Acin1
uc007twr.2	mm10	0.118	63	0.111	46	0.137	34	0.107	0.109	N	0.45	SignalP-noTM		uc007twr.2	Acin1
uc007tws.2	mm10	0.108	58	0.111	46	0.137	34	0.107	0.109	N	0.45	SignalP-noTM		uc007tws.2	Acin1
uc007twv.2	mm10	0.109	46	0.122	11	0.173	1	0.124	0.123	N	0.45	SignalP-noTM		uc007twv.2	Acin1
uc007tww.2	mm10	0.109	46	0.122	11	0.173	1	0.124	0.123	N	0.45	SignalP-noTM		uc007tww.2	Acin1
uc007twx.2	mm10	0.109	46	0.122	11	0.173	1	0.124	0.123	N	0.45	SignalP-noTM		uc007twx.2	Acin1
uc007uht.1	mm10	0.12	28	0.108	11	0.142	39	0.104	0.106	N	0.45	SignalP-noTM		uc007uht.1	Mtmr9
uc007uhx.2	mm10	0.109	46	0.105	20	0.129	3	0.106	0.106	N	0.45	SignalP-noTM		uc007uhx.2	Pinx1
uc007uim.1	mm10	0.117	33	0.106	33	0.122	2	0.097	0.101	N	0.45	SignalP-noTM		uc007uim.1	Kif13b
uc007uin.1	mm10	0.112	16	0.112	48	0.131	38	0.105	0.108	N	0.45	SignalP-noTM		uc007uin.1	Kif13b
uc007uio.1	mm10	0.108	44	0.104	41	0.112	22	0.098	0.101	N	0.45	SignalP-noTM		uc007uio.1	Kif13b
uc007uko.1	mm10	0.108	60	0.119	11	0.152	1	0.118	0.119	N	0.45	SignalP-noTM		uc007uko.1	Dpysl2
uc007upx.1	mm10	0.113	27	0.139	27	0.266	14	0.167	0.154	N	0.45	SignalP-noTM		uc007upx.1	Sucla2
uc007upy.1	mm10	0.113	27	0.139	27	0.266	14	0.167	0.154	N	0.45	SignalP-noTM		uc007upy.1	Sucla2
uc007uqs.1	mm10	0.109	35	0.103	35	0.11	25	0.095	0.099	N	0.45	SignalP-noTM		uc007uqs.1	Zc3h13
uc007uqt.2	mm10	0.109	35	0.103	35	0.11	25	0.095	0.099	N	0.45	SignalP-noTM		uc007uqt.2	Zc3h13
uc007urd.1	mm10	0.114	38	0.111	38	0.124	1	0.101	0.106	N	0.45	SignalP-noTM		uc007urd.1	Gpalpp1
uc007uuf.3	mm10	0.141	24	0.134	24	0.158	23	0.128	0.131	N	0.45	SignalP-noTM		uc007uuf.3	Tdrd3
uc007uug.2	mm10	0.141	24	0.134	24	0.158	23	0.128	0.131	N	0.45	SignalP-noTM		uc007uug.2	Tdrd3
uc011zfv.1	mm10	0.137	24	0.135	24	0.188	22	0.134	0.134	N	0.45	SignalP-noTM		uc011zfv.1	Pxk
uc011zjp.1	mm10	0.267	40	0.216	40	0.361	32	0.105	0.172	N	0.5	SignalP-TM		uc011zjp.1
uc011zld.1	mm10	0.108	32	0.109	56	0.133	50	0.103	0.106	N	0.45	SignalP-noTM		uc011zld.1	Acin1
uc011zle.1	mm10	0.108	32	0.109	56	0.133	50	0.103	0.106	N	0.45	SignalP-noTM		uc011zle.1	Acin1
uc011zpb.1	mm10	0.203	18	0.234	18	0.41	4	0.274	0.255	N	0.45	SignalP-noTM		uc011zpb.1	Tdrd3
uc056ywk.1	mm10	0.114	57	0.105	40	0.125	2	0.097	0.101	N	0.45	SignalP-noTM		uc056ywk.1
uc007vck.2	mm10	0.171	23	0.244	18	0.602	14	0.391	0.323	N	0.45	SignalP-noTM		uc007vck.2	Oxct1
uc007vfn.1	mm10	0.108	64	0.105	22	0.116	14	0.103	0.104	N	0.45	SignalP-noTM		uc007vfn.1	Capsl
uc007vjj.1	mm10	0.126	19	0.152	19	0.245	1	0.169	0.161	N	0.45	SignalP-noTM		uc007vjj.1	Zfp622
uc007vjk.1	mm10	0.126	19	0.152	19	0.245	1	0.169	0.161	N	0.45	SignalP-noTM		uc007vjk.1	Zfp622
uc007vjs.2	mm10	0.281	44	0.218	44	0.237	35	0.134	0.185	N	0.5	SignalP-TM		uc007vjs.2	Fam105a
uc007vjt.2	mm10	0.281	44	0.218	44	0.237	35	0.134	0.185	N	0.5	SignalP-TM		uc007vjt.2	Fam105a
uc007vju.2	mm10	0.281	44	0.218	44	0.237	35	0.134	0.185	N	0.5	SignalP-TM		uc007vju.2	Fam105a
uc007vmi.1	mm10	0.188	38	0.155	38	0.202	19	0.144	0.151	N	0.5	SignalP-TM		uc007vmi.1	Cox6c
uc007vsf.1	mm10	0.191	24	0.207	24	0.48	1	0.237	0.223	N	0.45	SignalP-noTM		uc007vsf.1	Mrpl13
uc007vsh.1	mm10	0.19	24	0.206	24	0.478	1	0.235	0.222	N	0.45	SignalP-noTM		uc007vsh.1	Mrpl13
uc007wae.1	mm10	0.111	16	0.133	12	0.27	5	0.169	0.153	N	0.45	SignalP-noTM		uc007wae.1	Phf20l1
uc007waf.1	mm10	0.114	34	0.127	12	0.193	7	0.157	0.143	N	0.45	SignalP-noTM		uc007waf.1	Phf20l1
uc007wag.1	mm10	0.111	16	0.133	12	0.27	5	0.169	0.153	N	0.45	SignalP-noTM		uc007wag.1	Phf20l1
uc007wah.1	mm10	0.111	16	0.133	12	0.27	5	0.169	0.153	N	0.45	SignalP-noTM		uc007wah.1	Phf20l1
uc007wai.1	mm10	0.111	16	0.133	12	0.27	5	0.169	0.153	N	0.45	SignalP-noTM		uc007wai.1	Phf20l1
uc007waj.1	mm10	0.111	16	0.133	12	0.27	5	0.169	0.153	N	0.45	SignalP-noTM		uc007waj.1	Phf20l1
uc007wak.1	mm10	0.111	16	0.133	12	0.27	5	0.169	0.153	N	0.45	SignalP-noTM		uc007wak.1	Phf20l1
uc007wal.1	mm10	0.115	59	0.106	44	0.117	29	0.096	0.101	N	0.45	SignalP-noTM		uc007wal.1	Phf20l1
uc007wam.1	mm10	0.171	18	0.298	18	0.649	5	0.535	0.426	N	0.45	SignalP-noTM		uc007wam.1	Phf20l1
uc007wan.1	mm10	0.114	25	0.143	11	0.247	1	0.159	0.152	N	0.45	SignalP-noTM		uc007wan.1	Phf20l1
uc007wao.1	mm10	0.159	32	0.123	32	0.127	31	0.094	0.107	N	0.45	SignalP-noTM		uc007wao.1	Phf20l1
uc007wij.2	mm10	0.129	36	0.127	36	0.204	15	0.127	0.127	N	0.45	SignalP-noTM		uc007wij.2	Puf60
uc007wik.2	mm10	0.129	36	0.127	36	0.204	15	0.127	0.127	N	0.45	SignalP-noTM		uc007wik.2	Puf60
uc007wrn.2	mm10	0.109	52	0.109	14	0.124	13	0.11	0.109	N	0.45	SignalP-noTM		uc007wrn.2	Gga1
uc007wsk.1	mm10	0.109	65	0.105	37	0.111	36	0.097	0.101	N	0.45	SignalP-noTM		uc007wsk.1	Eif3l
uc007wsl.1	mm10	0.11	56	0.11	11	0.123	23	0.11	0.11	N	0.45	SignalP-noTM		uc007wsl.1	Eif3l
uc007wzc.2	mm10	0.137	26	0.142	17	0.187	4	0.162	0.153	N	0.45	SignalP-noTM		uc007wzc.2	Ndufa6
uc007xac.2	mm10	0.149	33	0.212	33	0.404	20	0.314	0.252	N	0.5	SignalP-TM		uc007xac.2	Cyb5r3
uc007xad.1	mm10	0.107	42	0.102	12	0.112	5	0.098	0.1	N	0.45	SignalP-noTM		uc007xad.1	Cyb5r3
uc007xks.2	mm10	0.496	39	0.593	39	0.85	32	0.583	0.588	Y	0.45	SignalP-noTM		uc007xks.2	Amigo2
uc007xov.1	mm10	0.224	25	0.166	25	0.171	4	0.124	0.143	N	0.45	SignalP-noTM		uc007xov.1	Spats2
uc007xow.1	mm10	0.224	25	0.166	25	0.171	4	0.124	0.143	N	0.45	SignalP-noTM		uc007xow.1	Spats2
uc007xox.1	mm10	0.224	25	0.166	25	0.171	4	0.124	0.143	N	0.45	SignalP-noTM		uc007xox.1	Spats2
uc007xpg.1	mm10	0.113	12	0.11	57	0.124	47	0.102	0.106	N	0.45	SignalP-noTM		uc007xpg.1	Prpf40b
uc007xph.1	mm10	0.109	57	0.144	11	0.223	1	0.148	0.146	N	0.45	SignalP-noTM		uc007xph.1	Prpf40b
uc007xpi.1	mm10	0.109	56	0.132	12	0.198	1	0.135	0.133	N	0.45	SignalP-noTM		uc007xpi.1	Prpf40b
uc007xqs.1	mm10	0.123	35	0.109	58	0.116	48	0.098	0.103	N	0.45	SignalP-noTM		uc007xqs.1	Atf1
uc007xuj.2	mm10	0.109	20	0.107	12	0.127	1	0.101	0.104	N	0.45	SignalP-noTM		uc007xuj.2	Krt18
uc011zqu.1	mm10	0.171	23	0.244	18	0.602	14	0.391	0.323	N	0.45	SignalP-noTM		uc011zqu.1	Oxct1
uc011zup.1	mm10	0.117	47	0.108	47	0.125	46	0.098	0.102	N	0.45	SignalP-noTM		uc011zup.1	Puf60
uc011zyk.1	mm10	0.496	39	0.593	39	0.85	32	0.583	0.588	Y	0.45	SignalP-noTM		uc011zyk.1	Amigo2
uc011zyl.1	mm10	0.496	39	0.593	39	0.85	32	0.583	0.588	Y	0.45	SignalP-noTM		uc011zyl.1
uc007xzk.1	mm10	0.137	21	0.249	21	0.654	1	0.43	0.346	N	0.45	SignalP-noTM		uc007xzk.1	Trap1
uc007zno.1	mm10	0.375	64	0.485	64	0.821	53	0.342	0.408	N	0.45	SignalP-noTM		uc007zno.1	Dcbld2
uc007znp.1	mm10	0.375	64	0.485	64	0.821	53	0.342	0.408	N	0.45	SignalP-noTM		uc007znp.1	Dcbld2
uc007znq.1	mm10	0.361	17	0.283	17	0.585	1	0.261	0.274	N	0.5	SignalP-TM		uc007znq.1	Dcbld2
uc007znr.1	mm10	0.521	22	0.519	22	0.883	2	0.631	0.564	Y	0.5	SignalP-TM		uc007znr.1	Dcbld2
uc007znt.2	mm10	0.43	29	0.268	29	0.474	1	0.176	0.231	N	0.5	SignalP-TM		uc007znt.2	St3gal6
uc007znu.2	mm10	0.43	29	0.268	29	0.474	1	0.176	0.231	N	0.5	SignalP-TM		uc007znu.2	St3gal6
uc007znv.2	mm10	0.43	29	0.268	29	0.474	1	0.176	0.231	N	0.5	SignalP-TM		uc007znv.2	St3gal6
uc007zsm.2	mm10	0.785	20	0.835	20	0.96	10	0.881	0.86	Y	0.45	SignalP-noTM		uc007zsm.2	Cxadr
uc007zsn.2	mm10	0.785	20	0.835	20	0.96	10	0.881	0.86	Y	0.45	SignalP-noTM		uc007zsn.2	Cxadr
uc007zso.2	mm10	0.785	20	0.835	20	0.96	10	0.881	0.86	Y	0.45	SignalP-noTM		uc007zso.2	Cxadr
uc056zct.1	mm10	0.163	19	0.224	19	0.511	1	0.261	0.244	N	0.45	SignalP-noTM		uc056zct.1	Atp5j
uc056zcu.1	mm10	0.163	19	0.224	19	0.511	1	0.261	0.244	N	0.45	SignalP-noTM		uc056zcu.1	Atp5j
uc007zth.2	mm10	0.163	19	0.224	19	0.511	1	0.261	0.244	N	0.45	SignalP-noTM		uc007zth.2	Atp5j
uc056zcv.1	mm10	0.163	19	0.224	19	0.511	1	0.261	0.244	N	0.45	SignalP-noTM		uc056zcv.1	Atp5j
uc007zti.2	mm10	0.163	19	0.224	19	0.511	1	0.261	0.244	N	0.45	SignalP-noTM		uc007zti.2	Atp5j
uc012aho.2	mm10	0.693	55	0.732	55	0.971	41	0.473	0.592	Y	0.45	SignalP-noTM		uc012aho.2	Adamts1
uc007zvz.1	mm10	0.27	18	0.169	18	0.115	7	0.107	0.135	N	0.45	SignalP-noTM		uc007zvz.1	Sod1
uc007zys.1	mm10	0.133	16	0.14	16	0.19	1	0.127	0.133	N	0.45	SignalP-noTM		uc007zys.1	Atp5o
uc007zzr.1	mm10	0.125	21	0.123	21	0.152	1	0.118	0.121	N	0.45	SignalP-noTM		uc007zzr.1	Cbr1
uc008alj.1	mm10	0.147	35	0.237	23	0.587	4	0.443	0.348	N	0.45	SignalP-noTM		uc008alj.1	Mrpl18
uc008ayd.1	mm10	0.11	50	0.109	70	0.136	47	0.103	0.106	N	0.45	SignalP-noTM		uc008ayd.1	Ndufb10
uc008bcd.2	mm10	0.209	32	0.168	32	0.215	3	0.145	0.156	N	0.45	SignalP-noTM		uc008bcd.2	Wdr24
uc008bdm.2	mm10	0.107	34	0.112	12	0.146	1	0.106	0.109	N	0.45	SignalP-noTM		uc008bdm.2	Axin1
uc008bdn.2	mm10	0.107	34	0.112	12	0.146	1	0.106	0.109	N	0.45	SignalP-noTM		uc008bdn.2	Axin1
uc008beh.1	mm10	0.136	26	0.204	11	0.528	2	0.378	0.273	N	0.5	SignalP-TM		uc008beh.1	Atp6v0e
uc008bei.1	mm10	0.136	26	0.204	11	0.528	2	0.378	0.273	N	0.5	SignalP-TM		uc008bei.1	Atp6v0e
uc008buu.1	mm10	0.109	38	0.111	38	0.123	27	0.101	0.106	N	0.45	SignalP-noTM		uc008buu.1	Rsph1
uc008buv.1	mm10	0.108	61	0.104	39	0.109	58	0.097	0.1	N	0.45	SignalP-noTM		uc008buv.1	Rsph1
uc008bwg.2	mm10	0.131	24	0.115	24	0.12	1	0.102	0.108	N	0.45	SignalP-noTM		uc008bwg.2	Akap8
uc008caa.2	mm10	0.114	21	0.107	39	0.117	20	0.098	0.102	N	0.45	SignalP-noTM		uc008caa.2	Daxx
uc008cab.2	mm10	0.114	21	0.107	39	0.117	20	0.098	0.102	N	0.45	SignalP-noTM		uc008cab.2	Daxx
uc008cac.1	mm10	0.233	43	0.195	43	0.318	25	0.178	0.186	N	0.45	SignalP-noTM		uc008cac.1	Zbtb22
uc008ccv.1	mm10	0.11	30	0.148	11	0.243	1	0.154	0.151	N	0.45	SignalP-noTM		uc008ccv.1	Pbx2
uc008cqj.2	mm10	0.114	44	0.112	11	0.137	1	0.105	0.108	N	0.45	SignalP-noTM		uc008cqj.2	Cdc5l
uc008cqw.1	mm10	0.534	21	0.637	21	0.839	16	0.748	0.681	Y	0.5	SignalP-TM		uc008cqw.1	Slc35b2
uc008cqx.1	mm10	0.534	21	0.637	21	0.839	16	0.748	0.681	Y	0.5	SignalP-TM		uc008cqx.1	Slc35b2
uc008cqy.1	mm10	0.152	31	0.128	31	0.224	30	0.104	0.115	N	0.45	SignalP-noTM		uc008cqy.1	Slc35b2
uc008cuj.1	mm10	0.108	22	0.113	11	0.133	1	0.107	0.11	N	0.45	SignalP-noTM		uc008cuj.1	Rpl7l1
uc008cuk.1	mm10	0.108	22	0.113	11	0.133	1	0.107	0.11	N	0.45	SignalP-noTM		uc008cuk.1	Rpl7l1
uc008cvr.1	mm10	0.136	15	0.122	15	0.136	4	0.107	0.114	N	0.45	SignalP-noTM		uc008cvr.1	Med20
uc008cvs.1	mm10	0.136	15	0.122	15	0.136	4	0.107	0.114	N	0.45	SignalP-noTM		uc008cvs.1	Med20
uc008cvt.1	mm10	0.136	15	0.122	15	0.136	4	0.107	0.114	N	0.45	SignalP-noTM		uc008cvt.1	Gm20517
uc008dau.2	mm10	0.109	46	0.109	37	0.131	23	0.107	0.108	N	0.45	SignalP-noTM		uc008dau.2	Hdgfrp2
uc008dav.3	mm10	0.109	46	0.109	37	0.131	23	0.107	0.108	N	0.45	SignalP-noTM		uc008dav.3	Hdgfrp2
uc008daw.2	mm10	0.109	46	0.109	37	0.131	23	0.107	0.108	N	0.45	SignalP-noTM		uc008daw.2	Hdgfrp2
uc008dax.1	mm10	0.11	35	0.108	35	0.122	22	0.101	0.104	N	0.45	SignalP-noTM		uc008dax.1	Hdgfrp2
uc008dcz.2	mm10	0.136	43	0.106	21	0.121	16	0.096	0.102	N	0.5	SignalP-TM		uc008dcz.2	Ndufa11
uc008dda.2	mm10	0.136	43	0.106	21	0.121	16	0.096	0.102	N	0.5	SignalP-TM		uc008dda.2	Ndufa11
uc008ddb.2	mm10	0.136	43	0.106	21	0.121	16	0.096	0.102	N	0.5	SignalP-TM		uc008ddb.2	Ndufa11
uc008ddf.2	mm10	0.153	28	0.128	28	0.15	1	0.111	0.119	N	0.45	SignalP-noTM		uc008ddf.2	Rfx2
uc008ddg.2	mm10	0.153	28	0.128	28	0.15	1	0.111	0.119	N	0.45	SignalP-noTM		uc008ddg.2	Rfx2
uc008ddh.2	mm10	0.153	28	0.128	28	0.15	1	0.111	0.119	N	0.45	SignalP-noTM		uc008ddh.2	Rfx2
uc008dgs.1	mm10	0.11	63	0.105	63	0.115	23	0.098	0.101	N	0.45	SignalP-noTM		uc008dgs.1	Ankrd12
uc008dgt.1	mm10	0.11	63	0.105	63	0.115	23	0.098	0.101	N	0.45	SignalP-noTM		uc008dgt.1	Ankrd12
uc008dgu.1	mm10	0.11	63	0.105	63	0.115	23	0.098	0.101	N	0.45	SignalP-noTM		uc008dgu.1	Ankrd12
uc008dgv.1	mm10	0.11	63	0.105	63	0.115	23	0.098	0.101	N	0.45	SignalP-noTM		uc008dgv.1	Ankrd12
uc008dok.2	mm10	0.151	23	0.206	21	0.418	1	0.269	0.24	N	0.45	SignalP-noTM		uc008dok.2	Ttc27
uc008dol.1	mm10	0.146	49	0.141	49	0.288	47	0.112	0.126	N	0.45	SignalP-noTM		uc008dol.1	Ttc27
uc008dqp.1	mm10	0.11	12	0.119	12	0.139	1	0.12	0.12	N	0.45	SignalP-noTM		uc008dqp.1	Srsf7
uc008dqq.2	mm10	0.116	51	0.111	68	0.149	50	0.1	0.105	N	0.45	SignalP-noTM		uc008dqq.2	Srsf7
uc008dqs.2	mm10	0.116	51	0.111	68	0.149	50	0.1	0.105	N	0.45	SignalP-noTM		uc008dqs.2	Srsf7
uc008dqt.2	mm10	0.116	51	0.111	68	0.149	50	0.1	0.105	N	0.45	SignalP-noTM		uc008dqt.2	Srsf7
uc008drj.2	mm10	0.111	62	0.106	52	0.118	2	0.098	0.102	N	0.45	SignalP-noTM		uc008drj.2	Map4k3
uc008drk.2	mm10	0.108	41	0.103	12	0.122	54	0.097	0.1	N	0.45	SignalP-noTM		uc008drk.2	Map4k3
uc008drx.2	mm10	0.108	52	0.105	45	0.117	33	0.097	0.101	N	0.45	SignalP-noTM		uc008drx.2	Eml4
uc008dry.2	mm10	0.108	36	0.105	59	0.112	56	0.097	0.101	N	0.45	SignalP-noTM		uc008dry.2	Eml4
uc008drz.2	mm10	0.108	52	0.105	45	0.117	33	0.097	0.101	N	0.45	SignalP-noTM		uc008drz.2	Eml4
uc008dsa.2	mm10	0.108	52	0.105	45	0.117	33	0.097	0.101	N	0.45	SignalP-noTM		uc008dsa.2	Eml4
uc008dsb.2	mm10	0.108	52	0.105	45	0.117	33	0.097	0.101	N	0.45	SignalP-noTM		uc008dsb.2	Eml4
uc008dsc.2	mm10	0.159	18	0.151	18	0.206	13	0.148	0.15	N	0.45	SignalP-noTM		uc008dsc.2	Cox7a2l
uc008dtm.2	mm10	0.111	58	0.119	13	0.167	2	0.129	0.124	N	0.45	SignalP-noTM		uc008dtm.2	Prepl
uc008dtn.2	mm10	0.109	60	0.105	60	0.115	51	0.095	0.1	N	0.45	SignalP-noTM		uc008dtn.2	Prepl
uc008dto.2	mm10	0.13	23	0.131	23	0.155	2	0.131	0.131	N	0.45	SignalP-noTM		uc008dto.2	Prepl
uc008dtp.2	mm10	0.109	60	0.105	60	0.115	51	0.095	0.1	N	0.45	SignalP-noTM		uc008dtp.2	Prepl
uc008dtq.2	mm10	0.109	60	0.105	60	0.115	51	0.095	0.1	N	0.45	SignalP-noTM		uc008dtq.2	Prepl
uc008dtr.2	mm10	0.13	23	0.131	23	0.155	2	0.131	0.131	N	0.45	SignalP-noTM		uc008dtr.2	Prepl
uc008dts.1	mm10	0.109	60	0.105	60	0.115	51	0.095	0.1	N	0.45	SignalP-noTM		uc008dts.1	Prepl
uc008dub.2	mm10	0.266	23	0.197	23	0.203	37	0.146	0.17	N	0.45	SignalP-noTM		uc008dub.2	Six3
uc012aox.2	mm10	0.109	24	0.108	12	0.128	5	0.107	0.108	N	0.45	SignalP-noTM		uc012aox.2	Akap8
uc012avq.2	mm10	0.11	35	0.108	35	0.122	22	0.101	0.104	N	0.45	SignalP-noTM		uc012avq.2	Hdgfrp2
uc012axq.1	mm10	0.116	51	0.111	68	0.149	50	0.1	0.105	N	0.45	SignalP-noTM		uc012axq.1	Srsf7
uc012axr.1	mm10	0.116	51	0.111	68	0.149	50	0.1	0.105	N	0.45	SignalP-noTM		uc012axr.1	Srsf7
uc012axv.1	mm10	0.16	18	0.152	18	0.206	13	0.148	0.15	N	0.45	SignalP-noTM		uc012axv.1	Cox7a2l
uc029tkm.1	mm10	0.106	41	0.114	26	0.176	12	0.115	0.114	N	0.5	SignalP-TM		uc029tkm.1	Tmem200c
uc033hcs.1	mm10	0.233	43	0.195	43	0.318	25	0.178	0.186	N	0.45	SignalP-noTM		uc033hcs.1
uc033hez.1	mm10	0.106	41	0.114	26	0.176	12	0.115	0.114	N	0.5	SignalP-TM		uc033hez.1
uc033hfi.1	mm10	0.266	23	0.197	23	0.203	37	0.146	0.17	N	0.45	SignalP-noTM		uc033hfi.1	Six3
uc057bjz.1	mm10	0.266	23	0.197	23	0.203	37	0.146	0.17	N	0.45	SignalP-noTM		uc057bjz.1
uc008ebb.1	mm10	0.11	8	0.104	65	0.112	57	0.099	0.101	N	0.45	SignalP-noTM		uc008ebb.1	Mib1
uc008ebc.1	mm10	0.116	22	0.115	22	0.137	2	0.112	0.113	N	0.45	SignalP-noTM		uc008ebc.1	Mib1
uc008ebf.1	mm10	0.121	25	0.147	12	0.263	7	0.207	0.179	N	0.45	SignalP-noTM		uc008ebf.1	Mib1
uc008ebd.1	mm10	0.201	26	0.17	26	0.187	1	0.146	0.157	N	0.45	SignalP-noTM		uc008ebd.1	Mib1
uc008eet.2	mm10	0.592	21	0.75	21	0.986	11	0.948	0.857	Y	0.45	SignalP-noTM		uc008eet.2	Ttr
uc008elv.2	mm10	0.199	25	0.21	25	0.32	22	0.223	0.217	N	0.45	SignalP-noTM		uc008elv.2	Hspa9
uc008emc.2	mm10	0.502	32	0.676	32	0.975	13	0.896	0.795	Y	0.45	SignalP-noTM		uc008emc.2	Sil1
uc008emg.2	mm10	0.135	36	0.149	36	0.271	18	0.15	0.149	N	0.45	SignalP-noTM		uc008emg.2	Matr3
uc008emh.2	mm10	0.135	36	0.149	36	0.271	18	0.15	0.149	N	0.45	SignalP-noTM		uc008emh.2	Matr3
uc033hgc.1	mm10	0.169	17	0.251	17	0.466	1	0.337	0.297	N	0.45	SignalP-noTM		uc033hgc.1
uc008emn.1	mm10	0.167	29	0.147	14	0.29	2	0.17	0.159	N	0.45	SignalP-noTM		uc008emn.1	Spata24
uc008emo.2	mm10	0.167	29	0.147	14	0.29	2	0.17	0.159	N	0.45	SignalP-noTM		uc008emo.2	Spata24
uc008emp.2	mm10	0.176	18	0.204	18	0.289	6	0.235	0.221	N	0.45	SignalP-noTM		uc008emp.2	Spata24
uc008eos.1	mm10	0.109	48	0.108	48	0.118	27	0.1	0.104	N	0.45	SignalP-noTM		uc008eos.1	Zmat2
uc008esj.1	mm10	0.302	17	0.425	17	0.722	6	0.558	0.497	Y	0.45	SignalP-noTM		uc008esj.1	Ndfip1
uc008esk.1	mm10	0.302	17	0.425	17	0.722	6	0.558	0.497	Y	0.45	SignalP-noTM		uc008esk.1	Ndfip1
uc008esx.1	mm10	0.115	53	0.118	13	0.178	50	0.111	0.114	N	0.45	SignalP-noTM		uc008esx.1	Nr3c1
uc008esy.1	mm10	0.115	53	0.118	13	0.178	50	0.111	0.114	N	0.45	SignalP-noTM		uc008esy.1	Nr3c1
uc012bcg.1	mm10	0.115	53	0.118	13	0.178	50	0.111	0.114	N	0.45	SignalP-noTM		uc012bcg.1	Nr3c1
uc008esz.1	mm10	0.115	53	0.118	13	0.178	50	0.111	0.114	N	0.45	SignalP-noTM		uc008esz.1	Nr3c1
uc008eta.1	mm10	0.115	53	0.118	13	0.178	50	0.111	0.114	N	0.45	SignalP-noTM		uc008eta.1	Nr3c1
uc008etb.1	mm10	0.115	53	0.118	13	0.178	50	0.111	0.114	N	0.45	SignalP-noTM		uc008etb.1	Nr3c1
uc008eww.2	mm10	0.171	27	0.178	11	0.38	1	0.201	0.191	N	0.45	SignalP-noTM		uc008eww.2	Hsd17b4
uc008fsn.1	mm10	0.107	63	0.107	17	0.119	8	0.105	0.106	N	0.45	SignalP-noTM		uc008fsn.1	Gm16286
uc008fsp.1	mm10	0.107	63	0.107	17	0.119	8	0.105	0.106	N	0.45	SignalP-noTM		uc008fsp.1	Gm16286
uc008fsq.1	mm10	0.107	63	0.107	17	0.119	8	0.105	0.106	N	0.45	SignalP-noTM		uc008fsq.1	Gm16286
uc008fsr.3	mm10	0.11	5	0.145	11	0.357	2	0.174	0.161	N	0.45	SignalP-noTM		uc008fsr.3	Gm16286
uc008fso.1	mm10	0.107	17	0.107	17	0.12	8	0.106	0.107	N	0.45	SignalP-noTM		uc008fso.1	Txnl4a
uc008fyn.3	mm10	0.115	23	0.121	23	0.161	13	0.128	0.125	N	0.45	SignalP-noTM		uc008fyn.3	Pitpnm1
uc008fyo.2	mm10	0.115	23	0.121	23	0.161	13	0.128	0.125	N	0.45	SignalP-noTM		uc008fyo.2	Pitpnm1
uc008gdl.2	mm10	0.765	28	0.856	28	0.987	18	0.958	0.911	Y	0.45	SignalP-noTM		uc008gdl.2	Efemp2
uc012bgy.1	mm10	0.53	47	0.664	47	0.938	41	0.469	0.586	Y	0.5	SignalP-TM		uc012bgy.1	Efemp2
uc008gjc.1	mm10	0.165	58	0.218	19	0.422	13	0.335	0.281	N	0.45	SignalP-noTM		uc008gjc.1	Prdx5
uc012bhw.1	mm10	0.111	43	0.103	70	0.113	54	0.094	0.098	N	0.45	SignalP-noTM		uc012bhw.1	Atl3
uc008glg.2	mm10	0.115	19	0.114	19	0.169	13	0.112	0.113	N	0.45	SignalP-noTM		uc008glg.2	Atl3
uc008gnp.1	mm10	0.187	21	0.153	21	0.202	20	0.126	0.138	N	0.45	SignalP-noTM		uc008gnp.1	Ubxn1
uc008gnq.1	mm10	0.187	21	0.153	21	0.202	20	0.126	0.138	N	0.45	SignalP-noTM		uc008gnq.1	Ubxn1
uc008gno.1	mm10	0.324	19	0.353	19	0.612	16	0.338	0.345	N	0.45	SignalP-noTM		uc008gno.1	Ubxn1
uc008gnt.2	mm10	0.109	44	0.112	12	0.123	1	0.107	0.109	N	0.45	SignalP-noTM		uc008gnt.2	1810009A15Rik
uc008got.2	mm10	0.108	55	0.106	55	0.127	39	0.099	0.102	N	0.45	SignalP-noTM		uc008got.2	Fth1
uc008gqm.1	mm10	0.165	18	0.127	18	0.114	45	0.098	0.112	N	0.45	SignalP-noTM		uc008gqm.1	Ddb1
uc008gtj.1	mm10	0.119	26	0.125	11	0.155	1	0.137	0.131	N	0.45	SignalP-noTM		uc008gtj.1	Osbp
uc008gtk.1	mm10	0.182	18	0.171	18	0.198	12	0.156	0.163	N	0.45	SignalP-noTM		uc008gtk.1	Osbp
uc008gxs.2	mm10	0.11	18	0.133	11	0.19	1	0.141	0.138	N	0.45	SignalP-noTM		uc008gxs.2	Ostf1
uc008hag.2	mm10	0.117	23	0.105	23	0.115	40	0.095	0.1	N	0.45	SignalP-noTM		uc008hag.2	Ptar1
uc008hhu.2	mm10	0.152	21	0.146	21	0.186	1	0.136	0.14	N	0.45	SignalP-noTM		uc008hhu.2	Tnks2
uc008hjr.2	mm10	0.108	51	0.116	12	0.155	4	0.117	0.117	N	0.45	SignalP-noTM		uc008hjr.2	Noc3l
uc008hpx.1	mm10	0.132	17	0.113	17	0.138	20	0.1	0.106	N	0.45	SignalP-noTM		uc008hpx.1	Hif1an
uc008hpy.1	mm10	0.132	17	0.113	17	0.138	20	0.1	0.106	N	0.45	SignalP-noTM		uc008hpy.1	Hif1an
uc008hqw.2	mm10	0.127	48	0.139	48	0.2	31	0.138	0.138	N	0.45	SignalP-noTM		uc008hqw.2	Btrc
uc008hqx.2	mm10	0.128	48	0.139	48	0.199	31	0.138	0.138	N	0.45	SignalP-noTM		uc008hqx.2	Btrc
uc033hks.1	mm10	0.15	32	0.156	32	0.242	11	0.159	0.158	N	0.45	SignalP-noTM		uc033hks.1	Btrc
uc008hqy.2	mm10	0.15	32	0.156	32	0.242	11	0.159	0.158	N	0.45	SignalP-noTM		uc008hqy.2	Btrc
uc012bmn.1	mm10	0.121	28	0.146	11	0.268	1	0.149	0.148	N	0.45	SignalP-noTM		uc012bmn.1	Btrc
uc008hqz.2	mm10	0.108	11	0.111	39	0.126	25	0.105	0.108	N	0.45	SignalP-noTM		uc008hqz.2	Btrc
uc008hra.2	mm10	0.116	19	0.111	12	0.13	28	0.106	0.108	N	0.45	SignalP-noTM		uc008hra.2	Btrc
uc008hvk.1	mm10	0.109	41	0.108	41	0.12	29	0.099	0.103	N	0.45	SignalP-noTM		uc008hvk.1	Sfr1
Signal	peptides:	56
#	processed	fasta	entries
#	gff	file	of	processed	entries
Please	cite:
SignalP	4.0:	discriminating	signal	peptides	from	transmembrane	regions
Petersen	TN.,	Brunak	S.,	von	Heijne	G.	&	Nielsen	H.
Nature	Methods,	8:785-786,	2011
Explain	the	output.	Go	back.
[truncated: 8 more columns]

## Sheet: Supp Figure 2
S2f-g: SignalP functional annotation clutering
PM
Annotation	Cluster	1	Enrichment	Score:	6.76023
Category	Term	Count	%	PValue	Genes	List	Total	Pop	Hits	Pop	Total	Fold	Enrichment	Bonferroni	Benjamini	FDR
SP_PIR_KEYWORDS	signal	21	65.625	5.36e-10	DCBLD2,	FXYD1,	WFIKKN2,	TMX1,	BSG,	EFEMP2,	GGH,	1500015O10RIK,	ENDOD1,	MFGE8,	MXRA8,	CXADR,	APLP1,	TTR,	AMIGO2,	CTSL,	TMED4,	SPINT2,	SIL1,	ADAMTS1,	LBP	30	2970	17854	4.20801	5.3e-08	5.3e-08	5.93e-07
UP_SEQ_FEATURE	signal	peptide	21	65.625	3.69e-09	DCBLD2,	FXYD1,	WFIKKN2,	TMX1,	BSG,	EFEMP2,	GGH,	1500015O10RIK,	ENDOD1,	MFGE8,	MXRA8,	CXADR,	APLP1,	TTR,	AMIGO2,	CTSL,	TMED4,	SPINT2,	SIL1,	ADAMTS1,	LBP	30	2963	16021	3.78491	5.69e-07	5.69e-07	4.43e-06
SP_PIR_KEYWORDS	glycoprotein	18	56.25	6.14e-06	DCBLD2,	WFIKKN2,	TMC6,	BSG,	EFEMP2,	GGH,	MFGE8,	MXRA8,	CXADR,	APLP1,	TTR,	AMIGO2,	CTSL,	TMED4,	SPINT2,	SIL1,	ADAMTS1,	LBP	30	3600	17854	2.97567	0.000608	0.000304	0.0068023
UP_SEQ_FEATURE	glycosylation	site:N-linked	(GlcNAc...)	17	53.125	7.49e-05	DCBLD2,	WFIKKN2,	TMC6,	BSG,	EFEMP2,	GGH,	MFGE8,	MXRA8,	CXADR,	APLP1,	TTR,	AMIGO2,	TMED4,	SPINT2,	SIL1,	ADAMTS1,	LBP	30	3444	16021	2.63605	0.0114673	0.00575021	0.089802
Annotation	Cluster	2	Enrichment	Score:	3.62834
Category	Term	Count	%	PValue	Genes	List	Total	Pop	Hits	Pop	Total	Fold	Enrichment	Bonferroni	Benjamini	FDR
SP_PIR_KEYWORDS	glycoprotein	18	56.25	6.14e-06	DCBLD2,	WFIKKN2,	TMC6,	BSG,	EFEMP2,	GGH,	MFGE8,	MXRA8,	CXADR,	APLP1,	TTR,	AMIGO2,	CTSL,	TMED4,	SPINT2,	SIL1,	ADAMTS1,	LBP	30	3600	17854	2.97567	0.000608	0.000304	0.0068023
SP_PIR_KEYWORDS	disulfide	bond	12	37.5	0.00108224	DCBLD2,	CTSL,	TMX1,	AMIGO2,	WFIKKN2,	BSG,	SPINT2,	EFEMP2,	MFGE8,	ADAMTS1,	MXRA8,	CXADR	30	2469	17854	2.89251	0.101654	0.026444	1.19242
UP_SEQ_FEATURE	disulfide	bond	12	37.5	0.00196086	DCBLD2,	CTSL,	TMX1,	AMIGO2,	WFIKKN2,	BSG,	SPINT2,	EFEMP2,	MFGE8,	ADAMTS1,	MXRA8,	CXADR	30	2379	16021	2.69374	0.260861	0.0958469	2.32706
Annotation	Cluster	3	Enrichment	Score:	2.39531
Category	Term	Count	%	PValue	Genes	List	Total	Pop	Hits	Pop	Total	Fold	Enrichment	Bonferroni	Benjamini	FDR
SP_PIR_KEYWORDS	Secreted	10	31.25	0.000288	TTR,	WFIKKN2,	EFEMP2,	GGH,	1500015O10RIK,	MFGE8,	ADAMTS1,	ENDOD1,	LBP,	CXADR	30	1420	17854	4.19108	0.0281005	0.00945597	0.318446
GOTERM_CC_FAT	GO:0005576~extracellular	region	11	34.375	0.00566818	ALDOA,	TTR,	WFIKKN2,	EFEMP2,	GGH,	1500015O10RIK,	MFGE8,	ADAMTS1,	ENDOD1,	LBP,	CXADR	32	1680	12504	2.55848	0.347094	0.347094	5.79124
GOTERM_CC_FAT	GO:0044421~extracellular	region	part	6	18.75	0.0399434	TTR,	EFEMP2,	GGH,	MFGE8,	ADAMTS1,	LBP	32	774	12504	3.02907	0.952982	0.534344	34.8065
Annotation	Cluster	4	Enrichment	Score:	1.63951
Category	Term	Count	%	PValue	Genes	List	Total	Pop	Hits	Pop	Total	Fold	Enrichment	Bonferroni	Benjamini	FDR
INTERPRO	IPR003598:Immunoglobulin	subtype	2	4	12.5	0.0037817	AMIGO2,	WFIKKN2,	BSG,	CXADR	31	187	17763	12.2567	0.299635	0.299635	4.07115
SMART	SM00408:IGc2	4	12.5	0.00465133	AMIGO2,	WFIKKN2,	BSG,	CXADR	18	187	9131	10.8509	0.118278	0.118278	3.78889
SP_PIR_KEYWORDS	Immunoglobulin	domain	5	15.625	0.00543245	AMIGO2,	WFIKKN2,	BSG,	MXRA8,	CXADR	30	443	17854	6.71708	0.416831	0.102243	5.85618
UP_SEQ_FEATURE	domain:Ig-like	C2-type	3	9.375	0.0137686	AMIGO2,	WFIKKN2,	BSG	30	99	16021	16.1828	0.881767	0.299422	15.3221
INTERPRO	IPR007110:Immunoglobulin-like	5	15.625	0.0179854	AMIGO2,	WFIKKN2,	BSG,	MXRA8,	CXADR	31	604	17763	4.74338	0.818412	0.573869	18.0527
INTERPRO	IPR013783:Immunoglobulin-like	fold	5	15.625	0.0221991	AMIGO2,	WFIKKN2,	BSG,	MXRA8,	CXADR	31	644	17763	4.44876	0.878789	0.505104	21.8285
INTERPRO	IPR003599:Immunoglobulin	subtype	3	9.375	0.0975515	BSG,	MXRA8,	CXADR	31	313	17763	5.49201	0.999935	0.910376	67.5669
SMART	SM00409:IG	3	9.375	0.11367	BSG,	MXRA8,	CXADR	18	313	9131	4.86209	0.961534	0.803872	63.2009
SP_PIR_KEYWORDS	cell	membrane	5	15.625	0.301385	MAGED1,	AMIGO2,	BSG,	CXADR,	APLP1	30	1713	17854	1.73711	1	0.960359	98.1189
Annotation	Cluster	5	Enrichment	Score:	1.25715
Category	Term	Count	%	PValue	Genes	List	Total	Pop	Hits	Pop	Total	Fold	Enrichment	Bonferroni	Benjamini	FDR
GOTERM_CC_FAT	GO:0031410~cytoplasmic	vesicle	5	15.625	0.0355508	ALDOA,	BSG,	GGH,	1500015O10RIK,	ADAMTS1	32	508	12504	3.84596	0.933786	0.742679	31.6071
GOTERM_CC_FAT	GO:0031982~vesicle	5	15.625	0.0380176	ALDOA,	BSG,	GGH,	1500015O10RIK,	ADAMTS1	32	519	12504	3.76445	0.945357	0.62053	33.4209
GOTERM_CC_FAT	GO:0016023~cytoplasmic	membrane-bounded	vesicle	4	12.5	0.0818488	ALDOA,	BSG,	GGH,	1500015O10RIK	32	414	12504	3.77536	0.998346	0.656103	59.1884
GOTERM_CC_FAT	GO:0031988~membrane-bounded	vesicle	4	12.5	0.0846327	ALDOA,	BSG,	GGH,	1500015O10RIK	32	420	12504	3.72143	0.998683	0.612276	60.4686
Annotation	Cluster	6	Enrichment	Score:	1.19533
Category	Term	Count	%	PValue	Genes	List	Total	Pop	Hits	Pop	Total	Fold	Enrichment	Bonferroni	Benjamini	FDR
GOTERM_BP_FAT	GO:0006897~endocytosis	3	9.375	0.036689	MFGE8,	LBP,	APLP1	23	188	13588	9.42738	0.999995	0.982348	39.6708
GOTERM_BP_FAT	GO:0010324~membrane	invagination	3	9.375	0.036689	MFGE8,	LBP,	APLP1	23	188	13588	9.42738	0.999995	0.982348	39.6708
GOTERM_BP_FAT	GO:0016044~membrane	organization	3	9.375	0.0709338	MFGE8,	LBP,	APLP1	23	272	13588	6.51598	1	0.997419	63.0173
GOTERM_BP_FAT	GO:0016192~vesicle-mediated	transport	3	9.375	0.173287	MFGE8,	LBP,	APLP1	23	466	13588	3.80332	1	0.999966	92.3677
Annotation	Cluster	7	Enrichment	Score:	1.13412
Category	Term	Count	%	PValue	Genes	List	Total	Pop	Hits	Pop	Total	Fold	Enrichment	Bonferroni	Benjamini	FDR
UP_SEQ_FEATURE	topological	domain:Cytoplasmic	12	37.5	0.00681662	FXYD1,	DCBLD2,	TMC6,	TMX1,	AMIGO2,	TMED4,	BSG,	SPINT2,	NDFIP1,	MXRA8,	CXADR,	APLP1	30	2780	16021	2.30518	0.651234	0.231518	7.87761
UP_SEQ_FEATURE	topological	domain:Extracellular	10	31.25	0.0119678	FXYD1,	DCBLD2,	TMX1,	AMIGO2,	BSG,	SPINT2,	NDFIP1,	MXRA8,	CXADR,	APLP1	30	2174	16021	2.45646	0.843416	0.309841	13.4486
SP_PIR_KEYWORDS	membrane	15	46.875	0.0367544	DCBLD2,	FXYD1,	TMX1,	TMC6,	BSG,	NDFIP1,	MFGE8,	MXRA8,	CXADR,	APLP1,	MAGED1,	AMIGO2,	TMED4,	SLC35B2,	SPINT2	30	5507	17854	1.62103	0.975455	0.411163	33.956
UP_SEQ_FEATURE	transmembrane	region	13	40.625	0.0469385	DCBLD2,	FXYD1,	TMX1,	TMC6,	BSG,	NDFIP1,	MXRA8,	CXADR,	APLP1,	AMIGO2,	TMED4,	SLC35B2,	SPINT2	30	4113	16021	1.68792	0.999391	0.652735	43.8261
SP_PIR_KEYWORDS	transmembrane	13	40.625	0.112771	DCBLD2,	FXYD1,	TMX1,	TMC6,	BSG,	NDFIP1,	MXRA8,	CXADR,	APLP1,	AMIGO2,	TMED4,	SLC35B2,	SPINT2	30	5237	17854	1.47732	0.999993	0.694119	73.4343
GOTERM_CC_FAT	GO:0016021~integral	to	membrane	13	40.625	0.830793	DCBLD2,	FXYD1,	TMX1,	TMC6,	BSG,	NDFIP1,	MXRA8,	CXADR,	APLP1,	AMIGO2,	TMED4,	SLC35B2,	SPINT2	32	5709	12504	0.889779	1	0.999926	100
GOTERM_CC_FAT	GO:0031224~intrinsic	to	membrane	13	40.625	0.873	DCBLD2,	FXYD1,	TMX1,	TMC6,	BSG,	NDFIP1,	MXRA8,	CXADR,	APLP1,	AMIGO2,	TMED4,	SLC35B2,	SPINT2	32	5914	12504	0.858936	1	0.999937	100
Annotation	Cluster	8	Enrichment	Score:	1.02902
Category	Term	Count	%	PValue	Genes	List	Total	Pop	Hits	Pop	Total	Fold	Enrichment	Bonferroni	Benjamini	FDR
GOTERM_BP_FAT	GO:0007155~cell	adhesion	5	15.625	0.0116258	DCBLD2,	AMIGO2,	MFGE8,	CXADR,	APLP1	23	561	13588	5.26544	0.977378	0.977378	14.6235
GOTERM_BP_FAT	GO:0022610~biological	adhesion	5	15.625	0.0116967	DCBLD2,	AMIGO2,	MFGE8,	CXADR,	APLP1	23	562	13588	5.25607	0.977897	0.85133	14.7062
SP_PIR_KEYWORDS	cell	adhesion	4	12.5	0.0232099	AMIGO2,	MFGE8,	CXADR,	APLP1	30	380	17854	6.26456	0.902204	0.321233	22.907
SP_PIR_KEYWORDS	cell	membrane	5	15.625	0.301385	MAGED1,	AMIGO2,	BSG,	CXADR,	APLP1	30	1713	17854	1.73711	1	0.960359	98.1189
GOTERM_CC_FAT	GO:0005886~plasma	membrane	7	21.875	0.759968	MAGED1,	DCBLD2,	AMIGO2,	BSG,	MFGE8,	CXADR,	APLP1	32	2906	12504	0.941242	1	0.999866	100
GOTERM_CC_FAT	GO:0044459~plasma	membrane	part	3	9.375	0.926386	DCBLD2,	MFGE8,	CXADR	32	1633	12504	0.717851	1	0.99999	100
Annotation	Cluster	9	Enrichment	Score:	0.534591
Category	Term	Count	%	PValue	Genes	List	Total	Pop	Hits	Pop	Total	Fold	Enrichment	Bonferroni	Benjamini	FDR
GOTERM_MF_FAT	GO:0070011~peptidase	activity,	acting	on	L-amino	acid	peptides	3	9.375	0.229388	CTSL,	GGH,	ADAMTS1	21	603	13288	3.14807	1	0.999956	93.6019
GOTERM_MF_FAT	GO:0008233~peptidase	activity	3	9.375	0.244064	CTSL,	GGH,	ADAMTS1	21	629	13288	3.01794	1	0.999239	94.7767
SP_PIR_KEYWORDS	hydrolase	4	12.5	0.444789	CTSL,	GGH,	ADAMTS1,	ENDOD1	30	1500	17854	1.58702	1	0.992206	99.8524
Annotation	Cluster	10	Enrichment	Score:	0.20528
Category	Term	Count	%	PValue	Genes	List	Total	Pop	Hits	Pop	Total	Fold	Enrichment	Bonferroni	Benjamini	FDR
GOTERM_CC_FAT	GO:0043233~organelle	lumen	4	12.5	0.543912	ALDOA,	RTF1,	SIL1,	ARNT	32	1136	12504	1.37588	1	0.997228	99.9736
GOTERM_CC_FAT	GO:0031974~membrane-enclosed	lumen	4	12.5	0.56711	ALDOA,	RTF1,	SIL1,	ARNT	32	1174	12504	1.33135	1	0.996683	99.9847
GOTERM_CC_FAT	GO:0070013~intracellular	organelle	lumen	3	9.375	0.785171	RTF1,	SIL1,	ARNT	32	1133	12504	1.03464	1	0.99986	100
Annotation	Cluster	11	Enrichment	Score:	0.0300317
Category	Term	Count	%	PValue	Genes	List	Total	Pop	Hits	Pop	Total	Fold	Enrichment	Bonferroni	Benjamini	FDR
GOTERM_MF_FAT	GO:0043167~ion	binding	5	15.625	0.886061	FXYD1,	EFEMP2,	ADAMTS1,	ENDOD1,	APLP1	21	3934	13288	0.804222	1	1	100
GOTERM_MF_FAT	GO:0046872~metal	ion	binding	4	12.5	0.956581	EFEMP2,	ADAMTS1,	ENDOD1,	APLP1	21	3850	13288	0.657415	1	1	100
GOTERM_MF_FAT	GO:0043169~cation	binding	4	12.5	0.958781	EFEMP2,	ADAMTS1,	ENDOD1,	APLP1	21	3885	13288	0.651492	1	1	100
AM
Annotation	Cluster	1	Enrichment	Score:	20.9373
Category	Term	Count	%	PValue	Genes	List	Total	Pop	Hits	Pop	Total	Fold	Enrichment	Bonferroni	Benjamini	FDR
SP_PIR_KEYWORDS	signal	49	77.7778	4.80938e-27	TGOLN2,	PDIA3,	PLXNA1,	TGOLN1,	CLSTN1,	HEXB,	HP,	GPC4,	DNAJC16,	SERPINE2,	SLC24A4,	IDS,	ITIH5,	DNAJC3,	H2-K1,	PTPRK,	CNPY3,	0610031J06RIK,	NPC1,	CPE,	ERN1,	SORT1,	GLB1L2,	IL1R1,	EPDR1,	TMX4,	TMX3,	APOC1,	CDH3,	TRF,	TNFRSF1A,	SHISA2,	ALB,
UP_SEQ_FEATURE	signal	peptide	49	77.7778	3.34602e-26	TGOLN2,	PDIA3,	PLXNA1,	TGOLN1,	CLSTN1,	HEXB,	HP,	GPC4,	DNAJC16,	SERPINE2,	SLC24A4,	IDS,	ITIH5,	DNAJC3,	H2-K1,	PTPRK,	CNPY3,	0610031J06RIK,	NPC1,	CPE,	ERN1,	SORT1,	GLB1L2,	IL1R1,	EPDR1,	TMX4,	TMX3,	APOC1,	CDH3,	TRF,	TNFRSF1A,	SHISA2,
SP_PIR_KEYWORDS	glycoprotein	43	68.254	8.54593e-17	TGOLN2,	IL1R1,	EPDR1,	PLXNA1,	SLC20A2,	HEXB,	TGOLN1,	TMX3,	CLSTN1,	HP,	CDH3,	TRF,	GPC4,	TNFRSF1A,	DNAJC16,	IDS,	SLC24A4,	SERPINE2,	HS6ST2,	ITIH5,	THBS1,	H2-K1,	PTPRK,	FAM174A,	KL,	CNPY3,	NFASC,	TMEM167,	ERLIN2,	NPR2,	0610031J06RIK,	NPR3,	HYOU1,
UP_SEQ_FEATURE	glycosylation	site:N-linked	(GlcNAc...)	43	68.254	1.29559e-16	TGOLN2,	IL1R1,	EPDR1,	PLXNA1,	SLC20A2,	HEXB,	TGOLN1,	TMX3,	CLSTN1,	HP,	CDH3,	TRF,	GPC4,	TNFRSF1A,	DNAJC16,	IDS,	SLC24A4,	SERPINE2,	HS6ST2,	ITIH5,	THBS1,	H2-K1,	PTPRK,	FAM174A,	KL,	CNPY3,	NFASC,	TMEM167,	ERLIN2,	NPR2,	0610031J06RIK,
Annotation	Cluster	2	Enrichment	Score:	4.7891
Category	Term	Count	%	PValue	Genes	List	Total	Pop	Hits	Pop	Total	Fold	Enrichment	Bonferroni	Benjamini	FDR
SP_PIR_KEYWORDS	endoplasmic	reticulum	14	22.2222	3.03189e-07	PDIA3,	TMX3,	CLSTN1,	CNPY3,	ERLIN2,	HYOU1,	HSP90B1,	SHISA2,	ERN1,	SORT1,	HSPA5,	HSPA13,	DNAJC3,	SEL1L	61	678	17854	6.04372	4.09297e-05	1.36434e-05	0.000355449
GOTERM_CC_FAT	GO:0005783~endoplasmic	reticulum	15	23.8095	2.09426e-05	PDIA3,	TMX3,	CLSTN1,	CNPY3,	ERLIN2,	HYOU1,	NPC1,	HSP90B1,	SHISA2,	ERN1,	SORT1,	HSPA5,	HSPA13,	DNAJC3,	SEL1L	59	838	12504	3.79354	0.00267709	0.00267709	0.0243186
GOTERM_CC_FAT	GO:0044432~endoplasmic	reticulum	part	7	11.1111	0.000675995	HYOU1,	HSP90B1,	PDIA3,	ERN1,	ERLIN2,	HSPA5,	DNAJC3	59	231	12504	6.42219	0.0829164	0.0143225	0.782245
Annotation	Cluster	3	Enrichment	Score:	3.72565
Category	Term	Count	%	PValue	Genes	List	Total	Pop	Hits	Pop	Total	Fold	Enrichment	Bonferroni	Benjamini	FDR
UP_SEQ_FEATURE	topological	domain:Cytoplasmic	28	44.4444	2.52356e-07	TGOLN2,	IL1R1,	PLXNA1,	SLC20A2,	TGOLN1,	CLSTN1,	TMX3,	CDH3,	TNFRSF1A,	DNAJC16,	SLC24A4,	SHISA2,	HS6ST2,	H2-K1,	PTPRK,	FAM174A,	KL,	TMEM167,	NFASC,	ERLIN2,	NPR2,	0610031J06RIK,	NPR3,	FREM2,	CD274,	ERN1,	LRP6,	SORT1,	SEL1L	59	2780	16021
UP_SEQ_FEATURE	topological	domain:Extracellular	22	34.9206	1.18884e-05	H2-K1,	TGOLN2,	PTPRK,	FAM174A,	IL1R1,	PLXNA1,	KL,	SLC20A2,	TGOLN1,	CLSTN1,	TMEM167,	NFASC,	NPR2,	NPR3,	CDH3,	TNFRSF1A,	DNAJC16,	SLC24A4,	SHISA2,	FREM2,	CD274,	LRP6,	SORT1	59	2174	16021	2.7479	0.00395102	0.000989222	0.0161378
UP_SEQ_FEATURE	transmembrane	region	31	49.2063	1.90899e-05	TGOLN2,	IL1R1,	PLXNA1,	SLC20A2,	TMX4,	TGOLN1,	CLSTN1,	TMX3,	CDH3,	TNFRSF1A,	DNAJC16,	SLC24A4,	SHISA2,	HS6ST2,	SLC31A2,	H2-K1,	PTPRK,	FAM174A,	KL,	TMEM167,	NFASC,	ERLIN2,	NPR2,	0610031J06RIK,	NPR3,	NPC1,	FREM2,	CD274,	ERN1,	LRP6,	SORT1,	SEL1L
SP_PIR_KEYWORDS	transmembrane	33	52.381	8.28744e-05	TGOLN2,	IL1R1,	PLXNA1,	SLC20A2,	TMX4,	TGOLN1,	CLSTN1,	TMX3,	CDH3,	TNFRSF1A,	DNAJC16,	SLC24A4,	SHISA2,	ITGB8,	FAT1,	HS6ST2,	SLC31A2,	H2-K1,	PTPRK,	FAM174A,	KL,	TMEM167,	NFASC,	ERLIN2,	NPR2,	0610031J06RIK,	NPR3,	NPC1,	FREM2,	CD274,	ERN1,	LRP6,	SORT1,
SP_PIR_KEYWORDS	membrane	34	53.9683	8.57736e-05	TGOLN2,	SHROOM2,	IL1R1,	PLXNA1,	SLC20A2,	TMX4,	TGOLN1,	CLSTN1,	TMX3,	CDH3,	GPC4,	TNFRSF1A,	DNAJC16,	SHISA2,	SLC24A4,	FAT1,	HS6ST2,	SLC31A2,	H2-K1,	PTPRK,	FAM174A,	KL,	TMEM167,	NFASC,	ERLIN2,	NPR2,	0610031J06RIK,	NPR3,	NPC1,	FREM2,	CD274,	ERN1,	LRP6,
GOTERM_CC_FAT	GO:0031224~intrinsic	to	membrane	33	52.381	0.141821	TGOLN2,	IL1R1,	PLXNA1,	SLC20A2,	TMX4,	TGOLN1,	CLSTN1,	TMX3,	CDH3,	GPC4,	TNFRSF1A,	DNAJC16,	SHISA2,	SLC24A4,	ITGB8,	HS6ST2,	SLC31A2,	H2-K1,	PTPRK,	FAM174A,	KL,	TMEM167,	NFASC,	ERLIN2,	NPR2,	0610031J06RIK,	NPR3,	NPC1,	FREM2,	CD274,	ERN1,
GOTERM_CC_FAT	GO:0016021~integral	to	membrane	32	50.7937	0.144221	TGOLN2,	IL1R1,	PLXNA1,	SLC20A2,	TMX4,	TGOLN1,	CLSTN1,	TMX3,	CDH3,	TNFRSF1A,	DNAJC16,	SLC24A4,	SHISA2,	ITGB8,	HS6ST2,	SLC31A2,	H2-K1,	PTPRK,	FAM174A,	KL,	TMEM167,	NFASC,	ERLIN2,	NPR2,	0610031J06RIK,	NPR3,	NPC1,	FREM2,	CD274,	ERN1,	LRP6,
Annotation	Cluster	4	Enrichment	Score:	3.16956
Category	Term	Count	%	PValue	Genes	List	Total	Pop	Hits	Pop	Total	Fold	Enrichment	Bonferroni	Benjamini	FDR
GOTERM_CC_FAT	GO:0005764~lysosome	7	11.1111	0.000167603	NPC1,	IDS,	EPDR1,	HEXB,	IFI30,	SORT1,	0610031J06RIK	59	178	12504	8.33441	0.0212264	0.0106701	0.194469
GOTERM_CC_FAT	GO:0000323~lytic	vacuole	7	11.1111	0.000172798	NPC1,	IDS,	EPDR1,	HEXB,	IFI30,	SORT1,	0610031J06RIK	59	179	12504	8.28785	0.0218772	0.00734624	0.200492
GOTERM_CC_FAT	GO:0005773~vacuole	7	11.1111	0.000349978	NPC1,	IDS,	EPDR1,	HEXB,	IFI30,	SORT1,	0610031J06RIK	59	204	12504	7.27218	0.0438161	0.0111387	0.405687
SP_PIR_KEYWORDS	lysosome	5	7.93651	0.00139435	NPC1,	IDS,	HEXB,	SORT1,	0610031J06RIK	61	144	17854	10.1628	0.17169	0.0207123	1.62253
KEGG_PATHWAY	mmu04142:Lysosome	4	6.34921	0.0100459	NPC1,	IDS,	HEXB,	SORT1	23	119	5738	8.38582	0.345616	0.131818	8.92115
Annotation	Cluster	5	Enrichment	Score:	2.61627
Category	Term	Count	%	PValue	Genes	List	Total	Pop	Hits	Pop	Total	Fold	Enrichment	Bonferroni	Benjamini	FDR
INTERPRO	IPR017936:Thioredoxin-like	4	6.34921	0.000207484	DNAJC16,	PDIA3,	TMX4,	TMX3	58	36	17763	34.0287	0.0348614	0.0348614	0.253084
GOTERM_BP_FAT	GO:0019725~cellular	homeostasis	7	11.1111	0.00124273	DNAJC16,	PDIA3,	TMX4,	CLSTN1,	TMX3,	HEXB,	TRF	49	343	13588	5.65931	0.547676	0.232374	1.83495
GOTERM_BP_FAT	GO:0045454~cell	redox	homeostasis	4	6.34921	0.0013518	DNAJC16,	PDIA3,	TMX4,	TMX3	49	62	13588	17.8907	0.57812	0.19407	1.99449
INTERPRO	IPR017937:Thioredoxin,	conserved	site	3	4.7619	0.00289456	PDIA3,	TMX4,	TMX3	58	25	17763	36.751	0.390848	0.0943819	3.47802
INTERPRO	IPR013766:Thioredoxin	domain	3	4.7619	0.00312933	PDIA3,	TMX4,	TMX3	58	26	17763	35.3375	0.41489	0.0854525	3.75518
GOTERM_BP_FAT	GO:0042592~homeostatic	process	8	12.6984	0.00415554	NPC1,	DNAJC16,	PDIA3,	TMX4,	CLSTN1,	TMX3,	HEXB,	TRF	49	584	13588	3.79871	0.929824	0.41219	6.01347
INTERPRO	IPR012335:Thioredoxin	fold	4	6.34921	0.0047839	DNAJC16,	PDIA3,	TMX4,	TMX3	58	106	17763	11.5569	0.559572	0.0870847	5.6879
UP_SEQ_FEATURE	domain:Thioredoxin	3	4.7619	0.00595856	DNAJC16,	TMX4,	TMX3	59	32	16021	25.4571	0.863323	0.220238	7.79285
SP_PIR_KEYWORDS	Redox-active	center	3	4.7619	0.00759762	PDIA3,	TMX4,	TMX3	61	39	17854	22.5145	0.642848	0.0761445	8.55316
Annotation	Cluster	6	Enrichment	Score:	2.33056
Category	Term	Count	%	PValue	Genes	List	Total	Pop	Hits	Pop	Total	Fold	Enrichment	Bonferroni	Benjamini	FDR
GOTERM_BP_FAT	GO:0007155~cell	adhesion	10	15.873	0.000129691	EPDR1,	ITGB8,	LAMA5,	FREM2,	FAT1,	FREM1,	CLSTN1,	NFASC,	THBS1,	CDH3	49	561	13588	4.94307	0.0794174	0.0794174	0.19298
GOTERM_BP_FAT	GO:0022610~biological	adhesion	10	15.873	0.000131455	EPDR1,	ITGB8,	LAMA5,	FREM2,	FAT1,	FREM1,	CLSTN1,	NFASC,	THBS1,	CDH3	49	562	13588	4.93427	0.0804524	0.0410696	0.195601
SP_PIR_KEYWORDS	calcium	9	14.2857	0.00295983	HSP90B1,	IDS,	SLC24A4,	FREM2,	FAT1,	FREM1,	CLSTN1,	THBS1,	CDH3	61	731	17854	3.60355	0.329793	0.0327975	3.41547
INTERPRO	IPR002126:Cadherin	4	6.34921	0.00429631	FREM2,	FAT1,	CLSTN1,	CDH3	58	102	17763	12.0101	0.521094	0.0879236	5.12208
SMART	SM00112:CA	4	6.34921	0.00683508	FREM2,	FAT1,	CLSTN1,	CDH3	36	102	9131	9.94662	0.295161	0.295161	6.41961
GOTERM_BP_FAT	GO:0007156~homophilic	cell	adhesion	4	6.34921	0.00811981	FREM2,	FAT1,	CLSTN1,	CDH3	49	117	13588	9.48055	0.994492	0.579761	11.4342
GOTERM_BP_FAT	GO:0016337~cell-cell	adhesion	4	6.34921	0.0505249	FREM2,	FAT1,	CLSTN1,	CDH3	49	236	13588	4.7001	1	0.921483	53.7986
GOTERM_CC_FAT	GO:0030054~cell	junction	4	6.34921	0.372942	SHROOM2,	FAT1,	CLSTN1,	CDH3	59	470	12504	1.80368	1	0.827447	99.5573
Annotation	Cluster	7	Enrichment	Score:	2.26426
Category	Term	Count	%	PValue	Genes	List	Total	Pop	Hits	Pop	Total	Fold	Enrichment	Bonferroni	Benjamini	FDR
SP_PIR_KEYWORDS	cell	adhesion	8	12.6984	0.000273933	ITGB8,	LAMA5,	FREM2,	FREM1,	CLSTN1,	NFASC,	THBS1,	CDH3	61	380	17854	6.16186	0.0363104	0.00461258	0.32068
INTERPRO	IPR013032:EGF-like	region,	conserved	site	7	11.1111	0.000462295	TNFRSF1A,	ITGB8,	LAMA5,	FAT1,	LRP6,	HEG1,	THBS1	58	310	17763	6.91552	0.0760253	0.038764	0.563089
KEGG_PATHWAY	mmu04512:ECM-receptor	interaction	3	4.7619	0.0396044	ITGB8,	LAMA5,	THBS1	23	83	5738	9.01729	0.816808	0.345776	31.2019
KEGG_PATHWAY	mmu04510:Focal	adhesion	3	4.7619	0.17485	ITGB8,	LAMA5,	THBS1	23	198	5738	3.77997	0.999688	0.800989	83.1144
Annotation	Cluster	8	Enrichment	Score:	2.23418
Category	Term	Count	%	PValue	Genes	List	Total	Pop	Hits	Pop	Total	Fold	Enrichment	Bonferroni	Benjamini	FDR
SP_PIR_KEYWORDS	Secreted	13	20.6349	0.00237886	GPC4,	SERPINE2,	CPE,	EPDR1,	ALB,	KL,	LAMA5,	FREM1,	APOC1,	ITIH5,	GLB1L2,	HP,	TRF	61	1420	17854	2.67954	0.27496	0.0288068	2.75361
GOTERM_CC_FAT	GO:0005576~extracellular	region	17	26.9841	0.0032566	EPDR1,	KL,	CLSTN1,	APOC1,	HP,	TRF,	GPC4,	SERPINE2,	CPE,	ALB,	FREM2,	LAMA5,	FREM1,	ITIH5,	GLB1L2,	HSPA5,	THBS1	59	1680	12504	2.14455	0.341325	0.0508521	3.71731
GOTERM_CC_FAT	GO:0044421~extracellular	region	part	9	14.2857	0.0256047	GPC4,	SERPINE2,	LAMA5,	FREM2,	ALB,	FREM1,	APOC1,	THBS1,	TRF	59	774	12504	2.46433	0.963851	0.187392	26.0092
Annotation	Cluster	9	Enrichment	Score:	2.18582
Category	Term	Count	%	PValue	Genes	List	Total	Pop	Hits	Pop	Total	Fold	Enrichment	Bonferroni	Benjamini	FDR
GOTERM_MF_FAT	GO:0005509~calcium	ion	binding	11	17.4603	0.000489673	HSP90B1,	IDS,	EPDR1,	SLC24A4,	FREM2,	FAT1,	FREM1,	CLSTN1,	HEG1,	THBS1,	CDH3	47	840	13288	3.70233	0.0731076	0.0731076	0.586483
SP_PIR_KEYWORDS	calcium	9	14.2857	0.00295983	HSP90B1,	IDS,	SLC24A4,	FREM2,	FAT1,	FREM1,	CLSTN1,	THBS1,	CDH3	61	731	17854	3.60355	0.329793	0.0327975	3.41547
GOTERM_MF_FAT	GO:0043167~ion	binding	23	36.5079	0.00686348	EPDR1,	KL,	SLC20A2,	HEXB,	CLSTN1,	NPR3,	CDH3,	DIDO1,	TRF,	SENP6,	HSP90B1,	IDS,	SLC24A4,	CPE,	ALB,	FREM2,	FAT1,	FREM1,	ERN1,	HEG1,	GLB1L2,	SLC31A2,	THBS1	47	3934	13288	1.65293	0.656136	0.4136	7.93822
GOTERM_MF_FAT	GO:0043169~cation	binding	22	34.9206	0.0132096	EPDR1,	KL,	SLC20A2,	HEXB,	CLSTN1,	CDH3,	DIDO1,	TRF,	SENP6,	HSP90B1,	IDS,	CPE,	SLC24A4,	ALB,	FREM2,	FAT1,	FREM1,	ERN1,	HEG1,	GLB1L2,	SLC31A2,	THBS1	47	3885	13288	1.60101	0.87269	0.496939	14.7597
GOTERM_MF_FAT	GO:0046872~metal	ion	binding	19	30.1587	0.0895967	EPDR1,	SLC20A2,	CLSTN1,	CDH3,	DIDO1,	TRF,	SENP6,	HSP90B1,	IDS,	CPE,	SLC24A4,	ALB,	FREM2,	FAT1,	FREM1,	ERN1,	HEG1,	SLC31A2,	THBS1	47	3850	13288	1.39526	1	0.973678	67.609
Annotation	Cluster	10	Enrichment	Score:	2.0408
Category	Term	Count	%	PValue	Genes	List	Total	Pop	Hits	Pop	Total	Fold	Enrichment	Bonferroni	Benjamini	FDR
INTERPRO	IPR013032:EGF-like	region,	conserved	site	7	11.1111	0.000462295	TNFRSF1A,	ITGB8,	LAMA5,	FAT1,	LRP6,	HEG1,	THBS1	58	310	17763	6.91552	0.0760253	0.038764	0.563089
INTERPRO	IPR006210:EGF-like	5	7.93651	0.00407713	ITGB8,	FAT1,	LRP6,	HEG1,	THBS1	58	203	17763	7.54332	0.502726	0.0949835	4.86672
SMART	SM00181:EGF	5	7.93651	0.00724127	ITGB8,	FAT1,	LRP6,	HEG1,	THBS1	36	203	9131	6.24726	0.309713	0.169165	6.78921
INTERPRO	IPR006209:EGF	4	6.34921	0.00805575	FAT1,	LRP6,	HEG1,	THBS1	58	128	17763	9.57058	0.749203	0.118154	9.4053
SP_PIR_KEYWORDS	egf-like	domain	4	6.34921	0.0386679	FAT1,	LRP6,	HEG1,	THBS1	61	222	17854	5.27367	0.995126	0.256038	37.0185
INTERPRO	IPR000742:EGF-like,	type	3	3	4.7619	0.133863	FAT1,	HEG1,	THBS1	58	199	17763	4.61696	1	0.805693	82.7092
Annotation	Cluster	11	Enrichment	Score:	1.99422
Category	Term	Count	%	PValue	Genes	List	Total	Pop	Hits	Pop	Total	Fold	Enrichment	Bonferroni	Benjamini	FDR
GOTERM_CC_FAT	GO:0005604~basement	membrane	5	7.93651	0.000357446	LAMA5,	FREM2,	ALB,	FREM1,	TRF	59	73	12504	14.5159	0.04473	0.0091105	0.414328
GOTERM_CC_FAT	GO:0044420~extracellular	matrix	part	5	7.93651	0.000859569	LAMA5,	FREM2,	ALB,	FREM1,	TRF	59	92	12504	11.5181	0.10423	0.0156016	0.993705
GOTERM_CC_FAT	GO:0005578~proteinaceous	extracellular	matrix	6	9.52381	0.0119995	GPC4,	LAMA5,	FREM2,	ALB,	FREM1,	TRF	59	297	12504	4.28146	0.786737	0.143176	13.0813
GOTERM_CC_FAT	GO:0031012~extracellular	matrix	6	9.52381	0.0140465	GPC4,	LAMA5,	FREM2,	ALB,	FREM1,	TRF	59	309	12504	4.11519	0.836461	0.121321	15.1499
GOTERM_CC_FAT	GO:0044421~extracellular	region	part	9	14.2857	0.0256047	GPC4,	SERPINE2,	LAMA5,	FREM2,	ALB,	FREM1,	APOC1,	THBS1,	TRF	59	774	12504	2.46433	0.963851	0.187392	26.0092
SP_PIR_KEYWORDS	metal-binding	8	12.6984	0.816824	CPE,	IDS,	FREM2,	ALB,	FREM1,	ERN1,	DIDO1,	TRF	61	2682	17854	0.873046	1	0.999035	100
Annotation	Cluster	12	Enrichment	Score:	1.4966
Category	Term	Count	%	PValue	Genes	List	Total	Pop	Hits	Pop	Total	Fold	Enrichment	Bonferroni	Benjamini	FDR
INTERPRO	IPR013781:Glycoside	hydrolase,	subgroup,	catalytic	core	3	4.7619	0.00531367	KL,	HEXB,	GLB1L2	58	34	17763	27.0228	0.597902	0.0870791	6.29916
SP_PIR_KEYWORDS	glycosidase	3	4.7619	0.0256946	KL,	HEXB,	GLB1L2	61	74	17854	11.8658	0.970226	0.186747	26.3005
SP_PIR_KEYWORDS	hydrolase	8	12.6984	0.237117	PTPRK,	CPE,	IDS,	KL,	HEXB,	ERN1,	GLB1L2,	SENP6	61	1500	17854	1.56101	1	0.781814	95.8123
Annotation	Cluster	13	Enrichment	Score:	1.25418
Category	Term	Count	%	PValue	Genes	List	Total	Pop	Hits	Pop	Total	Fold	Enrichment	Bonferroni	Benjamini	FDR
PIR_SUPERFAMILY	PIRSF002581:chaperone	HSP70	3	4.7619	0.000231008	HYOU1,	HSPA13,	HSPA5	25	8	8136	122.04	0.00667762	0.00667762	0.194883
INTERPRO	IPR013126:Heat	shock	protein	70	3	4.7619	0.000546194	HYOU1,	HSPA13,	HSPA5	58	11	17763	83.5251	0.0891934	0.0306617	0.664969
INTERPRO	IPR001023:Heat	shock	protein	Hsp70	3	4.7619	0.000546194	HYOU1,	HSPA13,	HSPA5	58	11	17763	83.5251	0.0891934	0.0306617	0.664969
GOTERM_CC_FAT	GO:0044432~endoplasmic	reticulum	part	7	11.1111	0.000675995	HYOU1,	HSP90B1,	PDIA3,	ERN1,	ERLIN2,	HSPA5,	DNAJC3	59	231	12504	6.42219	0.0829164	0.0143225	0.782245
INTERPRO	IPR018181:Heat	shock	protein	70,	conserved	site	3	4.7619	0.000771414	HYOU1,	HSPA13,	HSPA5	58	13	17763	70.6751	0.123626	0.0324524	0.937981
UP_SEQ_FEATURE	short	sequence	motif:Prevents	secretion	from	ER	4	6.34921	0.00126768	HYOU1,	HSP90B1,	PDIA3,	HSPA5	59	59	16021	18.4097	0.344532	0.0585591	1.70729
GOTERM_CC_FAT	GO:0005788~endoplasmic	reticulum	lumen	4	6.34921	0.00450285	HYOU1,	HSP90B1,	PDIA3,	HSPA5	59	72	12504	11.774	0.438793	0.0621686	5.10614
SP_PIR_KEYWORDS	stress	response	3	4.7619	0.0100207	HYOU1,	HSP90B1,	HSPA5	61	45	17854	19.5126	0.74324	0.0925486	11.1368
GOTERM_CC_FAT	GO:0016023~cytoplasmic	membrane-bounded	vesicle	7	11.1111	0.0120357	TGOLN2,	HSP90B1,	PDIA3,	HEXB,	TGOLN1,	SORT1,	HSPA5,	TRF	59	414	12504	3.58339	0.787735	0.131425	13.1183
GOTERM_CC_FAT	GO:0031988~membrane-bounded	vesicle	7	11.1111	0.0128517	TGOLN2,	HSP90B1,	PDIA3,	HEXB,	TGOLN1,	SORT1,	HSPA5,	TRF	59	420	12504	3.5322	0.809039	0.128879	13.948
GOTERM_CC_FAT	GO:0031410~cytoplasmic	vesicle	7	11.1111	0.0296649	TGOLN2,	HSP90B1,	PDIA3,	HEXB,	TGOLN1,	SORT1,	HSPA5,	TRF	59	508	12504	2.92033	0.978817	0.202871	29.5115
GOTERM_CC_FAT	GO:0031982~vesicle	7	11.1111	0.0324704	TGOLN2,	HSP90B1,	PDIA3,	HEXB,	TGOLN1,	SORT1,	HSPA5,	TRF	59	519	12504	2.85843	0.985377	0.209218	31.8424
GOTERM_CC_FAT	GO:0042470~melanosome	3	4.7619	0.059093	HSP90B1,	PDIA3,	HSPA5	59	85	12504	7.47996	0.999589	0.322828	50.7065
GOTERM_CC_FAT	GO:0048770~pigment	granule	3	4.7619	0.059093	HSP90B1,	PDIA3,	HSPA5	59	85	12504	7.47996	0.999589	0.322828	50.7065
GOTERM_MF_FAT	GO:0005524~ATP	binding	6	9.52381	0.569082	HYOU1,	HSP90B1,	ERN1,	NPR2,	HSPA13,	HSPA5	47	1443	13288	1.17557	1	0.999999	99.9959
GOTERM_MF_FAT	GO:0032559~adenyl	ribonucleotide	binding	6	9.52381	0.579978	HYOU1,	HSP90B1,	ERN1,	NPR2,	HSPA13,	HSPA5	47	1460	13288	1.16188	1	0.999999	99.997
GOTERM_MF_FAT	GO:0030554~adenyl	nucleotide	binding	6	9.52381	0.62638	HYOU1,	HSP90B1,	ERN1,	NPR2,	HSPA13,	HSPA5	47	1535	13288	1.10511	1	0.999997	99.9993
GOTERM_MF_FAT	GO:0001883~purine	nucleoside	binding	6	9.52381	0.634129	HYOU1,	HSP90B1,	ERN1,	NPR2,	HSPA13,	HSPA5	47	1548	13288	1.09583	1	0.999994	99.9994
SP_PIR_KEYWORDS	atp-binding	5	7.93651	0.636596	HYOU1,	HSP90B1,	ERN1,	HSPA13,	HSPA5	61	1287	17854	1.1371	1	0.987822	99.9993
GOTERM_MF_FAT	GO:0001882~nucleoside	binding	6	9.52381	0.640028	HYOU1,	HSP90B1,	ERN1,	NPR2,	HSPA13,	HSPA5	47	1558	13288	1.08879	1	0.999988	99.9995
SP_PIR_KEYWORDS	nucleotide-binding	6	9.52381	0.651074	HYOU1,	HSP90B1,	ERN1,	NPR2,	HSPA13,	HSPA5	61	1631	17854	1.07672	1	0.988227	99.9996
GOTERM_MF_FAT	GO:0032555~purine	ribonucleotide	binding	6	9.52381	0.763349	HYOU1,	HSP90B1,	ERN1,	NPR2,	HSPA13,	HSPA5	47	1796	13288	0.94451	1	0.999999	100
GOTERM_MF_FAT	GO:0032553~ribonucleotide	binding	6	9.52381	0.763349	HYOU1,	HSP90B1,	ERN1,	NPR2,	HSPA13,	HSPA5	47	1796	13288	0.94451	1	0.999999	100
GOTERM_CC_FAT	GO:0070013~intracellular	organelle	lumen	5	7.93651	0.783095	HYOU1,	HSP90B1,	PDIA3,	HSPA5,	MRPL32	59	1133	12504	0.93527	1	0.994189	100
GOTERM_CC_FAT	GO:0043233~organelle	lumen	5	7.93651	0.784883	HYOU1,	HSP90B1,	PDIA3,	HSPA5,	MRPL32	59	1136	12504	0.9328	1	0.993546	100
GOTERM_MF_FAT	GO:0017076~purine	nucleotide	binding	6	9.52381	0.795199	HYOU1,	HSP90B1,	ERN1,	NPR2,	HSPA13,	HSPA5	47	1871	13288	0.906649	1	0.999999	100
GOTERM_CC_FAT	GO:0031974~membrane-enclosed	lumen	5	7.93651	0.806564	HYOU1,	HSP90B1,	PDIA3,	HSPA5,	MRPL32	59	1174	12504	0.902607	1	0.994789	100
GOTERM_MF_FAT	GO:0000166~nucleotide	binding	6	9.52381	0.894123	HYOU1,	HSP90B1,	ERN1,	NPR2,	HSPA13,	HSPA5	47	2183	13288	0.777068	1	1	100
Annotation	Cluster	14	Enrichment	Score:	1.19219
Category	Term	Count	%	PValue	Genes	List	Total	Pop	Hits	Pop	Total	Fold	Enrichment	Bonferroni	Benjamini	FDR
GOTERM_BP_FAT	GO:0019725~cellular	homeostasis	7	11.1111	0.00124273	DNAJC16,	PDIA3,	TMX4,	CLSTN1,	TMX3,	HEXB,	TRF	49	343	13588	5.65931	0.547676	0.232374	1.83495
GOTERM_BP_FAT	GO:0042592~homeostatic	process	8	12.6984	0.00415554	NPC1,	DNAJC16,	PDIA3,	TMX4,	CLSTN1,	TMX3,	HEXB,	TRF	49	584	13588	3.79871	0.929824	0.41219	6.01347
GOTERM_BP_FAT	GO:0030005~cellular	di-,	tri-valent	inorganic	cation	homeostasis	3	4.7619	0.0811794	CLSTN1,	HEXB,	TRF	49	134	13588	6.20835	1	0.965816	71.6611
GOTERM_BP_FAT	GO:0055066~di-,	tri-valent	inorganic	cation	homeostasis	3	4.7619	0.0939342	CLSTN1,	HEXB,	TRF	49	146	13588	5.69807	1	0.975327	76.9874
GOTERM_BP_FAT	GO:0030003~cellular	cation	homeostasis	3	4.7619	0.100518	CLSTN1,	HEXB,	TRF	49	152	13588	5.47315	1	0.976596	79.3559
GOTERM_BP_FAT	GO:0055080~cation	homeostasis	3	4.7619	0.13758	CLSTN1,	HEXB,	TRF	49	184	13588	4.5213	1	0.988855	88.9683
GOTERM_BP_FAT	GO:0048878~chemical	homeostasis	4	6.34921	0.137899	NPC1,	CLSTN1,	HEXB,	TRF	49	365	13588	3.03897	1	0.986473	89.0289
GOTERM_BP_FAT	GO:0006873~cellular	ion	homeostasis	3	4.7619	0.235218	CLSTN1,	HEXB,	TRF	49	261	13588	3.18743	1	0.995235	98.1572
GOTERM_BP_FAT	GO:0055082~cellular	chemical	homeostasis	3	4.7619	0.244392	CLSTN1,	HEXB,	TRF	49	268	13588	3.10417	1	0.995563	98.4603
GOTERM_BP_FAT	GO:0050801~ion	homeostasis	3	4.7619	0.277261	CLSTN1,	HEXB,	TRF	49	293	13588	2.83931	1	0.995067	99.2061
Annotation	Cluster	15	Enrichment	Score:	1.17921
Category	Term	Count	%	PValue	Genes	List	Total	Pop	Hits	Pop	Total	Fold	Enrichment	Bonferroni	Benjamini	FDR
KEGG_PATHWAY	mmu04514:Cell	adhesion	molecules	(CAMs)	5	7.93651	0.00250276	H2-K1,	ITGB8,	CD274,	NFASC,	CDH3	23	154	5738	8.09994	0.0998985	0.0998985	2.29252
INTERPRO	IPR003599:Immunoglobulin	subtype	4	6.34921	0.0791652	PTPRK,	IL1R1,	CD274,	NFASC	58	313	17763	3.91385	0.999999	0.662051	63.475
SMART	SM00409:IG	4	6.34921	0.117033	PTPRK,	IL1R1,	CD274,	NFASC	36	313	9131	3.24139	0.998249	0.879481	70.0037
INTERPRO	IPR007110:Immunoglobulin-like	5	7.93651	0.128339	H2-K1,	PTPRK,	IL1R1,	CD274,	NFASC	58	604	17763	2.53525	1	0.813195	81.3134
INTERPRO	IPR013783:Immunoglobulin-like	fold	5	7.93651	0.151526	H2-K1,	PTPRK,	IL1R1,	CD274,	NFASC	58	644	17763	2.37778	1	0.827286	86.5556
SP_PIR_KEYWORDS	Immunoglobulin	domain	4	6.34921	0.186472	PTPRK,	IL1R1,	CD274,	NFASC	61	443	17854	2.64279	1	0.702199	91.1032
Annotation	Cluster	16	Enrichment	Score:	1.10146
Category	Term	Count	%	PValue	Genes	List	Total	Pop	Hits	Pop	Total	Fold	Enrichment	Bonferroni	Benjamini	FDR
GOTERM_CC_FAT	GO:0044432~endoplasmic	reticulum	part	7	11.1111	0.000675995	HYOU1,	HSP90B1,	PDIA3,	ERN1,	ERLIN2,	HSPA5,	DNAJC3	59	231	12504	6.42219	0.0829164	0.0143225	0.782245
GOTERM_CC_FAT	GO:0005789~endoplasmic	reticulum	membrane	3	4.7619	0.156677	ERN1,	ERLIN2,	DNAJC3	59	152	12504	4.18287	1	0.582084	86.1789
GOTERM_CC_FAT	GO:0042175~nuclear	envelope-endoplasmic	reticulum	network	3	4.7619	0.169766	ERN1,	ERLIN2,	DNAJC3	59	160	12504	3.97373	1	0.599855	88.4748
GOTERM_CC_FAT	GO:0012505~endomembrane	system	5	7.93651	0.235736	NPC1,	CLSTN1,	ERN1,	ERLIN2,	DNAJC3	59	535	12504	1.98067	1	0.694747	95.5938
GOTERM_CC_FAT	GO:0031090~organelle	membrane	4	6.34921	0.733667	CLSTN1,	ERN1,	ERLIN2,	DNAJC3	59	809	12504	1.04787	1	0.989713	100
Annotation	Cluster	17	Enrichment	Score:	0.958043
Category	Term	Count	%	PValue	Genes	List	Total	Pop	Hits	Pop	Total	Fold	Enrichment	Bonferroni	Benjamini	FDR
GOTERM_BP_FAT	GO:0006952~defense	response	6	9.52381	0.0203705	H2-K1,	TNFRSF1A,	IL1R1,	CNPY3,	THBS1,	TRF	49	448	13588	3.71392	0.999998	0.76752	26.3994
GOTERM_BP_FAT	GO:0006954~inflammatory	response	3	4.7619	0.188576	TNFRSF1A,	THBS1,	TRF	49	225	13588	3.69741	1	0.991447	95.5496
GOTERM_BP_FAT	GO:0009611~response	to	wounding	3	4.7619	0.347842	TNFRSF1A,	THBS1,	TRF	49	347	13588	2.39746	1	0.998708	99.8282
Annotation	Cluster	18	Enrichment	Score:	0.952552
Category	Term	Count	%	PValue	Genes	List	Total	Pop	Hits	Pop	Total	Fold	Enrichment	Bonferroni	Benjamini	FDR
GOTERM_BP_FAT	GO:0000902~cell	morphogenesis	5	7.93651	0.0232964	SHROOM2,	LAMA5,	FAT1,	NFASC,	GAS7	49	309	13588	4.48715	1	0.777737	29.6063
GOTERM_BP_FAT	GO:0032989~cellular	component	morphogenesis	5	7.93651	0.0349405	SHROOM2,	LAMA5,	FAT1,	NFASC,	GAS7	49	351	13588	3.95023	1	0.849064	41.1212
GOTERM_BP_FAT	GO:0048858~cell	projection	morphogenesis	3	4.7619	0.159586	LAMA5,	NFASC,	GAS7	49	202	13588	4.11841	1	0.985966	92.4933
GOTERM_BP_FAT	GO:0032990~cell	part	morphogenesis	3	4.7619	0.172087	LAMA5,	NFASC,	GAS7	49	212	13588	3.92414	1	0.988465	93.9949
GOTERM_CC_FAT	GO:0042995~cell	projection	5	7.93651	0.276694	PTPRK,	FAT1,	CLSTN1,	NFASC,	GAS7	59	575	12504	1.84289	1	0.748942	97.6759
GOTERM_BP_FAT	GO:0030030~cell	projection	organization	3	4.7619	0.311404	LAMA5,	NFASC,	GAS7	49	319	13588	2.60789	1	0.997397	99.6139
Annotation	Cluster	19	Enrichment	Score:	0.816056
Category	Term	Count	%	PValue	Genes	List	Total	Pop	Hits	Pop	Total	Fold	Enrichment	Bonferroni	Benjamini	FDR
UP_SEQ_FEATURE	compositionally	biased	region:Poly-Pro	5	7.93651	0.0332504	NPC1,	SLC24A4,	LRP6,	SORT1,	GLB1L2	59	336	16021	4.04081	0.999987	0.640735	36.8126
GOTERM_BP_FAT	GO:0010324~membrane	invagination	3	4.7619	0.142408	NPC1,	LRP6,	SORT1	49	188	13588	4.4251	1	0.98017	89.8533
GOTERM_BP_FAT	GO:0006897~endocytosis	3	4.7619	0.142408	NPC1,	LRP6,	SORT1	49	188	13588	4.4251	1	0.98017	89.8533
GOTERM_BP_FAT	GO:0016044~membrane	organization	3	4.7619	0.249643	NPC1,	LRP6,	SORT1	49	272	13588	3.05852	1	0.994675	98.6122
GOTERM_BP_FAT	GO:0016192~vesicle-mediated	transport	3	4.7619	0.493778	NPC1,	LRP6,	SORT1	49	466	13588	1.78523	1	0.999936	99.996
Annotation	Cluster	20	Enrichment	Score:	0.732476
Category	Term	Count	%	PValue	Genes	List	Total	Pop	Hits	Pop	Total	Fold	Enrichment	Bonferroni	Benjamini	FDR
GOTERM_BP_FAT	GO:0002009~morphogenesis	of	an	epithelium	3	4.7619	0.124506	PLXNA1,	LAMA5,	FREM2	49	173	13588	4.80878	1	0.985616	86.1975
GOTERM_BP_FAT	GO:0048729~tissue	morphogenesis	3	4.7619	0.205283	PLXNA1,	LAMA5,	FREM2	49	238	13588	3.49546	1	0.992452	96.7354
GOTERM_BP_FAT	GO:0060429~epithelium	development	3	4.7619	0.24833	PLXNA1,	LAMA5,	FREM2	49	271	13588	3.06981	1	0.995283	98.5756
Annotation	Cluster	21	Enrichment	Score:	0.672426
Category	Term	Count	%	PValue	Genes	List	Total	Pop	Hits	Pop	Total	Fold	Enrichment	Bonferroni	Benjamini	FDR
GOTERM_BP_FAT	GO:0006928~cell	motion	4	6.34921	0.139522	SHROOM2,	LAMA5,	NFASC,	LRP6	49	367	13588	3.02241	1	0.984521	89.3326
GOTERM_BP_FAT	GO:0016477~cell	migration	3	4.7619	0.207869	SHROOM2,	LAMA5,	LRP6	49	240	13588	3.46633	1	0.991736	96.8901
GOTERM_BP_FAT	GO:0048870~cell	motility	3	4.7619	0.265419	SHROOM2,	LAMA5,	LRP6	49	284	13588	2.92929	1	0.995774	98.9887
GOTERM_BP_FAT	GO:0051674~localization	of	cell	3	4.7619	0.265419	SHROOM2,	LAMA5,	LRP6	49	284	13588	2.92929	1	0.995774	98.9887
Annotation	Cluster	22	Enrichment	Score:	0.613721
Category	Term	Count	%	PValue	Genes	List	Total	Pop	Hits	Pop	Total	Fold	Enrichment	Bonferroni	Benjamini	FDR
GOTERM_CC_FAT	GO:0005624~membrane	fraction	5	7.93651	0.210997	PLXNA1,	LRP6,	SORT1,	HSPA13,	NPR3	59	510	12504	2.07777	1	0.674856	93.6212
GOTERM_CC_FAT	GO:0005626~insoluble	fraction	5	7.93651	0.228733	PLXNA1,	LRP6,	SORT1,	HSPA13,	NPR3	59	528	12504	2.00693	1	0.694954	95.1014
GOTERM_CC_FAT	GO:0000267~cell	fraction	5	7.93651	0.298698	PLXNA1,	LRP6,	SORT1,	HSPA13,	NPR3	59	596	12504	1.77795	1	0.758109	98.3765
Annotation	Cluster	23	Enrichment	Score:	0.501516
Category	Term	Count	%	PValue	Genes	List	Total	Pop	Hits	Pop	Total	Fold	Enrichment	Bonferroni	Benjamini	FDR
GOTERM_BP_FAT	GO:0030001~metal	ion	transport	4	6.34921	0.204595	SLC24A4,	SLC20A2,	SLC31A2,	TRF	49	442	13588	2.50956	1	0.993499	96.693
GOTERM_BP_FAT	GO:0006812~cation	transport	4	6.34921	0.273451	SLC24A4,	SLC20A2,	SLC31A2,	TRF	49	515	13588	2.15383	1	0.995315	99.1414
SP_PIR_KEYWORDS	ion	transport	4	6.34921	0.275179	SLC24A4,	SLC20A2,	SLC31A2,	TRF	61	543	17854	2.15608	1	0.824108	97.7018
SP_PIR_KEYWORDS	transport	7	11.1111	0.435191	SLC24A4,	SLC20A2,	TMX4,	APOC1,	SORT1,	SLC31A2,	TRF	61	1571	17854	1.30415	1	0.942521	99.8766
GOTERM_BP_FAT	GO:0006811~ion	transport	4	6.34921	0.463822	SLC24A4,	SLC20A2,	SLC31A2,	TRF	49	712	13588	1.5579	1	0.999904	99.9907
Annotation	Cluster	24	Enrichment	Score:	0.327384
Category	Term	Count	%	PValue	Genes	List	Total	Pop	Hits	Pop	Total	Fold	Enrichment	Bonferroni	Benjamini	FDR
SP_PIR_KEYWORDS	Apoptosis	3	4.7619	0.313382	TNFRSF1A,	ERN1,	DIDO1	61	337	17854	2.60554	1	0.858037	98.7819
GOTERM_BP_FAT	GO:0006915~apoptosis	3	4.7619	0.492632	TNFRSF1A,	ERN1,	DIDO1	49	465	13588	1.78907	1	0.999947	99.9959
GOTERM_BP_FAT	GO:0012501~programmed	cell	death	3	4.7619	0.501755	TNFRSF1A,	ERN1,	DIDO1	49	473	13588	1.75881	1	0.999922	99.9969
GOTERM_BP_FAT	GO:0008219~cell	death	3	4.7619	0.539378	TNFRSF1A,	ERN1,	DIDO1	49	507	13588	1.64086	1	0.999966	99.999
GOTERM_BP_FAT	GO:0016265~death	3	4.7619	0.552201	TNFRSF1A,	ERN1,	DIDO1	49	519	13588	1.60293	1	0.999971	99.9994
Annotation	Cluster	25	Enrichment	Score:	0.293076
Category	Term	Count	%	PValue	Genes	List	Total	Pop	Hits	Pop	Total	Fold	Enrichment	Bonferroni	Benjamini	FDR
GOTERM_CC_FAT	GO:0044431~Golgi	apparatus	part	3	4.7619	0.283908	TGOLN2,	CLSTN1,	TGOLN1,	SORT1	59	227	12504	2.80087	1	0.748138	97.9313
SP_PIR_KEYWORDS	golgi	apparatus	3	4.7619	0.558639	TGOLN2,	CLSTN1,	TGOLN1,	SORT1	61	553	17854	1.58782	1	0.977795	99.9932
GOTERM_CC_FAT	GO:0005794~Golgi	apparatus	3	4.7619	0.832654	TGOLN2,	CLSTN1,	TGOLN1,	SORT1	59	682	12504	0.932253	1	0.996232	100
Annotation	Cluster	26	Enrichment	Score:	0.227082
Category	Term	Count	%	PValue	Genes	List	Total	Pop	Hits	Pop	Total	Fold	Enrichment	Bonferroni	Benjamini	FDR
GOTERM_BP_FAT	GO:0042981~regulation	of	apoptosis	3	4.7619	0.587202	PDIA3,	ALB,	ERN1	49	553	13588	1.50437	1	0.999984	99.9998
GOTERM_BP_FAT	GO:0043067~regulation	of	programmed	cell	death	3	4.7619	0.594162	PDIA3,	ALB,	ERN1	49	560	13588	1.48557	1	0.999984	99.9999
GOTERM_BP_FAT	GO:0010941~regulation	of	cell	death	3	4.7619	0.597119	PDIA3,	ALB,	ERN1	49	563	13588	1.47765	1	0.999982	99.9999
Annotation	Cluster	27	Enrichment	Score:	0.17908
Category	Term	Count	%	PValue	Genes	List	Total	Pop	Hits	Pop	Total	Fold	Enrichment	Bonferroni	Benjamini	FDR
GOTERM_MF_FAT	GO:0070011~peptidase	activity,	acting	on	L-amino	acid	peptides	3	4.7619	0.624158	CPE,	HP,	SENP6	47	603	13288	1.40658	1	0.999999	99.9992
GOTERM_MF_FAT	GO:0008233~peptidase	activity	3	4.7619	0.647432	CPE,	HP,	SENP6	47	629	13288	1.34844	1	0.999979	99.9996
GOTERM_BP_FAT	GO:0006508~proteolysis	4	6.34921	0.71824	HSP90B1,	CPE,	HP,	SENP6	49	1034	13588	1.07275	1	1	100
Annotation	Cluster	28	Enrichment	Score:	0.0290052
Category	Term	Count	%	PValue	Genes	List	Total	Pop	Hits	Pop	Total	Fold	Enrichment	Bonferroni	Benjamini	FDR
SP_PIR_KEYWORDS	metal-binding	8	12.6984	0.816824	CPE,	IDS,	FREM2,	ALB,	FREM1,	ERN1,	DIDO1,	TRF	61	2682	17854	0.873046	1	0.999035	100
GOTERM_MF_FAT	GO:0046914~transition	metal	ion	binding	6	9.52381	0.962457	CPE,	ALB,	SLC31A2,	DIDO1,	TRF,	SENP6	47	2608	13288	0.650437	1	1	100
GOTERM_MF_FAT	GO:0008270~zinc	ion	binding	4	6.34921	0.983521	CPE,	ALB,	DIDO1,	SENP6	47	2105	13288	0.537242	1	1	100
SP_PIR_KEYWORDS	zinc	3	4.7619	0.990115	CPE,	ALB,	DIDO1	61	1886	17854	0.46557	1	1	100

## Sheet: Figure 3b,c, f, g, j
Each gel image was directly exported from Biorad Chemidoc Imager
Different exposure times of the same blots were used to best visualize each protein. The bands are only labeled and highlighted on the blots that are used for figures.
Dotted lines mark separation of the same blot. Solid lines mark different blots that were imaged together.
Black rectangles mark areas presented in the figures
Some blots containn unpublished data that are not related to the manuscript. These data are not labeled.
Red pixels indicate saturation.
3b: Western + quant		* All loaded samples were normalized based on total protein.						uncropped blot
		* blots were physically cut before they were probed to enable quantification of multiple proteins from the same sample.											LV ChP AM	LV ChP PM
													1.21964	1.56608
													0.759081	1.432
													0.48697	1.28977
													1.53431	1.07304
													0.588954	1.93203
													1.30085	0.734802
													1.1102	1.35383
													1.16225	2.47495
													0.837754	0.96973
													1	1.20517
3c: Western + quant		* All loaded samples were normalized based on total protein.						uncropped blot
		* blots were physically cut before they were probed to enable quantification of multiple proteins from the same sample.											Bmal1 WT	Bmal KO
													1.20517	0.978245
													2.04897	0.780279
													1.21252	0.579017
													0.506367	0.615515
													0.910026	1.1738
													1.09923	0.912477
													1.48869	0.897721
													1.47077	0.718135
													1.04272	0.729415
3f: luciferase
3g: Period length
3j: TTR-mNeon			Intensity data after processing with Matlab script- available on GitHub associated with this publication.
			Hours after dex	Explant 1	Explant2
			0	1.14338	1.02249
			0.5	1.13607	1.10172
			1	1.11628	1.07123
			1.5	1.09599	1.0626
			2	1.08824	1.06309
			2.5	1.07582	1.05901
			3	1.06467	1.05519
			3.5	1.05164	1.03878
			4	1.03767	1.03098
			4.5	1.02884	1.02073
			5	1.0171	1.01807
			5.5	1.01407	1.01005
			6	1.00949	1.00561
			6.5	1.00981	0.999775
			7	1.00537	0.991756
			7.5	1.00252	0.995043
			8	1.00539	0.984524
			8.5	1.00524	0.982233
			9	1.00559	0.977062
			9.5	1.01181	0.979087
			10	1.01825	0.985758
			10.5	1.02895	0.987224
			11	1.04103	0.995432
			11.5	1.05708	0.999098
			12	1.07556	1.01337
			12.5	1.09565	1.01317
			13	1.11617	1.02025
			13.5	1.13978	1.02409
			14	1.17725	1.03303
			14.5	1.21344	1.05853
			15	1.24772	1.07704
			15.5	1.28321	1.09766
			16	1.29991	1.11543
			16.5	1.32097	1.12711
			17	1.33293	1.12316
			17.5	1.34769	1.1338
			18	1.35734	1.13976
			18.5	1.36332	1.14692
			19	1.37224	1.15484
			19.5	1.38275	1.15563
			20	1.39196	1.15488
			20.5	1.39514	1.15386
			21	1.40534	1.15644
			21.5	1.40404	1.16288
			22	1.40231	1.15372
			22.5	1.39668	1.15186
			23	1.38888	1.14748
			23.5	1.3732	1.14031
			24	1.34918	1.13394
			24.5	1.32034	1.12765
			25	1.28591	1.11782
			25.5	1.26031	1.11272
			26	1.23612	1.10376
			26.5	1.20993	1.09761
			27	1.18276	1.09105
			27.5	1.16023	1.08616
			28	1.14043	1.07468
			28.5	1.1211	1.06483
			29	1.10573	1.06345
			29.5	1.09306	1.05074
			30	1.07869	1.04451
			30.5	1.06667	1.03815
			31	1.0561	1.02644
			31.5	1.0474	1.02095
			32	1.04014	1.01548
			32.5	1.03064	1.00571
			33	1.02497	1.00001
			33.5	1.02109	0.995805
			34	1.0151	0.992179
			34.5	1.01436	0.983109
			35	1.01148	0.977995
			35.5	1.0056	0.980066
			36	1.00287	0.975034
			36.5	0.997889	0.968401
			37	0.99735	0.966114
			37.5	0.995514	0.964229
			38	0.99561	0.961644
			38.5	0.994098	0.962139
			39	0.990908	0.961314
			39.5	0.99211	0.959515
			40	0.989784	0.959061
			40.5	0.987174	0.963326
			41	0.984011	0.96001
			41.5	0.981023	0.962803
			42	0.980363	0.962142
			42.5	0.982347	0.964432
			43	0.98155	0.964007
			43.5	0.983003	0.964659
			44	0.979843	0.965989
			44.5	0.98082	0.965796
			45	0.980353	0.965833
			45.5	0.975832	0.970698
			46	0.976974	0.966146
			46.5	0.978954	0.968073
			47	0.975564	0.968059
			47.5	0.985196	0.970407
			48	0.984394	0.969829
			48.5	0.985769	0.969482
			49	0.989318	0.972031
			49.5	0.992592	0.971638
			50	0.996607	0.978297
			50.5	1.0016	0.979773
			51	1.00609	0.981957
			51.5	1.00964	0.985146
			52	1.01134	0.987816
			52.5	1.01174	0.986984
			53	1.0149	0.992972
			53.5	1.0223	0.995905
			54	1.02287	0.998101
			54.5	1.02642	0.998462
			55	1.03088	1.00379
			55.5	1.02491	1.00333
			56	1.03868	1.00559
			56.5	1.03541	1.00775
			57	1.04071	1.00548
			57.5	1.04618	1.00824
			58	1.04413	1.00617
			58.5	1.05086	1.00894
			59	1.05374	1.00509
			59.5	1.05052	1.00508
			60	1.0545	1.01057
			60.5	1.05219	1.0056
			61	1.05231	1.00866
			61.5	1.0539	1.00611
			62	1.05217	1.00679
			62.5	1.04593	1.00988
			63	1.05198	1.0083
			63.5	1.04844	1.00778
			64	1.0496	1.00869
			64.5	1.04039	1.01147
			65	1.02584	1.01219
			65.5	1.01001	1.01022
			66	0.999898	1.00844
			66.5	0.997068	1.01032
			67	0.998985	1.00503
			67.5	0.997928	1.00581
			68	0.994345	1.00088
			68.5	0.9995	0.999795
			69	0.995466	0.999589
			69.5	0.996363	1.00079
			70	0.995036	0.998915
			70.5	1.00291	0.998235
			71	1.00425	0.998282
			71.5	1.00579	1.00041
			72	1.00841	0.997304

## Sheet: Figure 3d, k, I, m
Each gel image was directly exported from Biorad Chemidoc Imager
Different exposure times of the same blots were used to best visualize each protein. The bands are only labeled and highlighted on the blots that are used for figures.
Dotted lines mark separation of the same blot. Solid lines mark different blots that were imaged together.
Black rectangles mark areas presented in the figures
Some blots containn unpublished data that are not related to the manuscript. These data are not labeled.
Red pixels indicate saturation.
Figure 3d: uncropped blot								Figure 3k: un cropped blot
* All loaded samples were normalized based on total protein.																							Figure 3k: quantification
																																												Normalized				Plotted
																							20210318		TTR											VINC								20210318		Vinc	Vinc 9am	Vinc and Average	Averge
																							LV	3p	1	3108	45.214	18	89	319	839	140525	140525	3p	17	3108	30.557	1	178	327	1257	94970	94970	LV	3p	1.47966	0.670815	0.763266	1.93859
																		Set 1	Set 2	Set3				6p	2	3108	48.672	18	100	389	839	151272	151272	6p	18	3108	29.344	1	180	399	1261	91202	91202		6p	1.65867	0.75197	0.855606
																	3p	0.993574	0.69136	0.763266				9p	3	3108	113.43	23	255	461	839	352539	352539	9p	19	3108	37.741	3	255	475	1257	117298	117298		9p	3.00548	1.36256	1.55035
																	6p	0.70291	0.397937	0.855606				mid	4	3108	63.984	36	109	535	839	198862	198862	mid	20	3108	44.267	4	228	547	1257	137583	137583		mid	1.44541	0.655288	0.745599
																	9p	1.41959	1.24743	1.55035				3a	5	3108	65.351	40	116	609	839	203110	203110	3a	21	3108	36.935	3	237	617	1259	114795	114795		3a	1.76935	0.802149	0.9127
																	mid	0.963233	1.07494	0.745599				6s	6	3108	74.497	46	131	679	837	231537	231537	6s	22	3108	42.406	3	245	689	1257	131799	131799		6s	1.75676	0.796438	0.906203
																	3a	1.1592	1.76973	0.9127				9a	7	3108	92.587	52	183	751	839	287760	287760	9a	23	3108	41.975	3	241	765	1257	130459	130459		9a	2.20577	1	1.13782
																	6a	0.56366	1.25418	0.906203				noon	8	3108	107.71	65	229	827	839	334763	334763	noon	24	3108	49.236	3	255	833	1257	153024	153024		noon	2.18763	0.991777	1.12846
																	9a	1.06845	1.15665	1.13782
																	noon	1.12939	0.407785	1.12846			20201023		TTR											Vinc									vinc	vinc and average	vinc and 9am	vinc and average
																							LV	3p	1	504	68.768	28	136	603	255	34659	34659	3p	1	504	37.206	2	148	603	327	18752	18752	1.86024	1.84828	0.993574	0.929923	0.993574
																								6p	2	504	65.615	29	117	637	255	33070	33070	6p	2	504	50.181	5	185	637	327	25291	25291		1.30758	0.70291	0.65788	0.70291
																								9p	3	504	178.907	57	255	674	255	90169	90169	9p	3	504	67.748	3	251	673	327	34145	34145		2.64077	1.41959	1.32864	1.41959
																								mid	4	504	115.133	49	212	711	256	58027	58027	mid	4	504	64.254	6	223	709	327	32384	32384		1.79184	0.963233	0.901525	0.963233
																								3a	5	504	113.052	37	234	747	256	56978	56978	3a	5	504	52.427	4	191	747	327	26423	26423		2.15638	1.1592	1.08493	1.1592
																								6s	6	504	58.502	26	106	784	258	29485	29485	6a	6	504	55.794	2	202	781	327	28120	28120		1.04854	0.56366	0.527551	0.56366
																								9a	7	504	109.107	34	255	820	259	54990	54990	9a	7	504	54.895	4	197	818	327	27667	27667		1.98757	1.06845	1	1.06845
																								noon	8	504	107.536	28	255	855	260	54198	54198	noon	8	504	51.185	2	203	853	328	25797	25797		2.10094	1.12939	1.05704	1.12939
																							20201029		TTR											Vinc
																							LV	3p	57	494	30.992	17	72	588	215.5	15310	15310	3p	41	494	44.682	3	154	589	281.5	22073	22073	1.00325	0.693608	0.609594	0.597728	0.69136
																								6p	58	494	26.866	18	43	624	214.5	13272	13272	6p	42	494	67.296	7	255	624	281.5	33244	33244		0.39923	0.350873	0.344043	0.397937
																								9p	59	494	66.435	25	149	657	215.5	32819	32819	9p	43	494	53.085	6	174	662	282.5	26224	26224		1.25149	1.0999	1.07849	1.24743
																								mid	60	494	73.595	27	157	694	214.5	36356	36356	mid	44	494	68.243	8	202	698	281.5	33712	33712		1.07843	0.947804	0.929354	1.07494
Figure 3l:																								3a	61	494	91.053	33	208	733	215.5	44980	44980	3a	45	494	51.283	7	167	734	281.5	25334	25334		1.77548	1.56042	1.53005	1.76973
CSF TTR /Tf un cropped blot																								6a	62	494	87.433	33	189	768	214.5	43192	43192	6a	46	494	69.488	7	252	769	282.5	34327	34327		1.25825	1.10585	1.08432	1.25418
* All loaded samples were normalized based on CSF volume																								9a	63	494	88.567	25	199	804	214.5	43752	43752	9a	47	494	76.324	9	252	803	282.5	37704	37704		1.16041	1.01985	1	1.15665
* blots were physically cut before they were probed to enable quantification of multiple proteins from the same sample.																								noon	64	494	40.342	21	70	839	213.5	19929	19929	noon	48	494	98.609	10	255	838	282.5	48713	48713		0.409111	0.359557	0.352558	0.407785
Figure 3l
CSF TTR /Tf quantification
		TTR										TTR/TF				9am	10am	11am	9pm	10pm	11pm
Set 1	9am	1	594	57.997	18	152	218.5	253	34450	34450		0.642472			Set 1	0.642472	0.630464	0.934819	0.759574	1.5643	1.42011
	10am	2	594	62.261	21	141	254.5	252	36983	36983		0.630464			Set 2	0.58785	1.29311	0.929198	0.717712	1.40304	1.26203
	11am	3	594	110.51	28	255	290.5	252	65643	65643		0.934819			Set 3	1.00393	0.955199	1.30337	0.982318	1.6747	2.0811
	9pm	4	594	68.919	30	136	328.5	251	40938	40938		0.759574
	10pm	5	594	135.254	35	255	367.5	252	80341	80341		1.5643
	11pm	6	594	133.892	37	255	400.5	251	79532	79532		1.42011
Set 2	9am	7	594	36.702	6	100	218.5	343	21801	21801		0.58785
	10am	8	594	115.327	14	255	249.5	341	68504	68504		1.29311
	11am	9	594	100.882	14	245	286.5	340	59924	59924		0.929198
	9pm	10	594	92.891	9	221	325.5	339	55177	55177		0.717712
	10pm	11	594	124.939	15	255	364.5	340	74214	74214		1.40304
	11pm	12	594	142.96	18	255	400.5	339	84918	84918		1.26203
Set 3	9am	13	594	94.234	13	255	219.5	444	55975	55975		1.00393
	10am	14	594	120.173	12	255	253.5	442	71383	71383		0.955199
	11am	15	594	125.604	17	255	289.5	442	74609	74609		1.30337
	9pm	16	594	84.734	15	227	325.5	442	50332	50332		0.982318
	10pm	17	594	98.074	12	255	363.5	441	58256	58256		1.6747
	11pm	18	594	85.714	9	255	399.5	440	50914	50914		2.0811
		TF
Set 1	9am	1	396	135.407	82	169	222.5	294	53621	53621
	10am	2	396	148.131	98	187	259.5	294	58660	58660
	11am	3	396	177.323	100	219	294.5	295	70220	70220
	9pm	4	396	136.101	90	166	330.5	293	53896	53896
	10pm	5	396	129.694	85	158	366.5	294	51359	51359
	11pm	6	396	141.424	84	182	399.5	295	56004	56004
Set 2	9am	7	396	93.652	51	128	219.5	390	37086	37086
	10am	8	396	133.778	73	189	254.5	390	52976	52976
	11am	9	396	162.854	81	215	289.5	390	64490	64490
	9pm	10	396	194.139	97	255	326.5	392	76879	76879
	10pm	11	396	133.573	83	185	362.5	392	52895	52895
	11pm	12	396	169.917	79	242	398.5	392	67287	67287
Set 3	9am	13	396	140.798	75	210	219.5	490	55756	55756
	10am	14	396	188.715	72	255	254.5	490	74731	74731
	11am	15	396	144.553	76	199	290.5	490	57243	57243
	9pm	16	396	129.389	53	193	326.5	491	51238	51238
	10pm	17	396	87.843	41	132	364.5	492	34786	34786
	11pm	18	396	61.78	32	90	398.5	492	24465	24465
Figure 3m: T3T4	nM
5pm CSF T3	11pm CSF T3	5pm CSF T4	11pm CSF T4
1.22967	2.05461	0.171935	0.0505652
1.71715	1.69995	0.230293	0.238488
0.975502	1.81275	0.180603	0.124969
1.64397	1.82695	0.126565	0.177164
1.74212	2.17767	0.0986902	0.0963083
1.81837	3.80949	0.108785	1.17754
	2.98384	0.741803	1.37485
		0.755975	0.24802
		0.643177	1.23678
		0.353148	0.0739425
		0.182804	1.01776
		1.13539	1.26174

[truncated: 14 more sheets: Supp Figure 3, Figure 4c, Figure 4d, Figure 4e,f, Supp Figure 4g, Supp Figure 4a, Supp Figure 4h, Supp Figure 4i, Supp Figure 4j, Supp Figure 4k, Figure 5 e-h, Supp Figure 5, Fig 6b, Figure 6 e,f, Supp Fig 6b, Figure 6g, Supp Figure 6c,d]
